# Supplementary material for: Explore the attitudes of children and adolescent parents towards the vaccination of COVID-19 in China
Source: Ital J Pediatr. 2022 Jul 23;48:122. doi: 10.1186/s13052-022-01321-7 (PMC9308112; doi:10.1186/s13052-022-01321-7)
Supplement: Supplementary file 1 — Additional file 1: Supplementary file 1. Original questionnaire data. [file 13052_2022_1321_MOESM1_ESM.xlsx]

## Sheet: Sheet1
Number	Time for questionnaire Submission	Elapsed time	Source	Source details	From IP	1、Your role in the family	2、Your age (years old)	3、Does your child have a history of other diseases (such as cold, fever, diarrhea, etc.) in the last three months?	4、Habitual residence	5、The gender of your child	6、The age of your child (years old)	7、Have you explained the COVID-19 vaccine to your child（> 3 years old）	8、Number of children in the family	9、Your child's own attitude towards COVID-19 vaccination	10、Your attitude toward vaccinating your child	11、Do you think there are side effects of the vaccine (allergy to the vaccine, allergy to eggs, etc.)	12、Your child's insurance category	13、Your annual income (RMB)	14、The source of vaccination information	15、Your education	16、Have you been vaccinated against COVID-19	17、Whether it is a single parent family	18、Do family members have medical workers	19、Do you have any vaccination requirements for vaccine brands
1	2021/11/15 9:35:57	104s	WeChat	N/A	111.0.236.82(Hangzhou, Zhejiang)	mother	18-29years old	Y	Central China	female	0-2years old	N	One	Refuse	Positive	Y	Social health insurance	150000-500000RMB	Network (including we-media, wechat moments, Weibo, etc.)	Middle and high schools	N	Y	Y	Skip
2	2021/11/15 9:41:08	77s	WeChat	N/A	36.61.82.88(Hefei, Anhui)	mother	30years old and above	Y	Eastern China	male	0-2years old	N	One	Refuse	Hesitate	N	Social health insurance	50000-150000RMB	Communities and units	Middle and high schools	Y	N	Y	Skip
3	2021/11/15 9:46:28	66s	WeChat	N/A	122.234.201.164(Hangzhou, Zhejiang)	mother	30years old and above	Y	Eastern China	male	0-2years old	N	One	Hesitate	Hesitate	Y	Commercial insurance	More than 500000	School	Middle and high schools	N	N	Y	Skip
4	2021/11/15 9:46:35	127s	WeChat	N/A	223.104.165.244(Hangzhou, Zhejiang)	father	30years old and above	Y	Central China	male	0-2years old	Y	One	Hesitate	Hesitate	Y	Social health insurance	More than 500000	School	Junior college	Y	N	N	Skip
5	2021/11/15 9:48:36	51s	WeChat	N/A	223.104.246.34(Hangzhou, Zhejiang)	father	30years old and above	Y	Eastern China	male	9-12years old	Y	One	Refuse	Positive	N	Social health insurance	50000-150000RMB	School	Middle and high schools	N	N	N	Skip
6	2021/11/15 9:48:51	35s	WeChat	N/A	223.104.165.145(Hangzhou, Zhejiang)	mother	30years old and above	Y	Eastern China	male	3-8years old	N	One	Refuse	Positive	Y	Social health insurance	50000-150000RMB	School	Middle and high schools	N	N	N	Skip
7	2021/11/15 9:49:46	77s	WeChat	N/A	36.24.126.194(Hangzhou, Zhejiang)	mother	30years old and above	Y	Eastern China	male	9-12years old	N	Two	Hesitate	Positive	N	Social health insurance	50000-150000RMB	School	Junior college	N	N	N	Skip
8	2021/11/15 9:49:57	50s	WeChat	N/A	220.184.82.77(Hangzhou, Zhejiang)	mother	30years old and above	Y	Eastern China	female	3-8years old	N	One	Refuse	Positive	N	Social health insurance	0-20000RMB	Communities and units	Middle and high schools	N	N	N	Skip
9	2021/11/15 9:50:04	39s	WeChat	N/A	223.104.165.191(Hangzhou, Zhejiang)	father	30years old and above	Y	Eastern China	male	0-2years old	Y	One	Refuse	Delay	Y	Commercial insurance	150000-500000RMB	Communities and units	Middle and high schools	N	N	N	Skip
10	2021/11/15 9:50:26	35s	WeChat	N/A	183.129.211.162(Hangzhou, Zhejiang)	mother	30years old and above	Y	Eastern China	male	3-8years old	N	One	Delay	Hesitate	N	Social health insurance	150000-500000RMB	School	Middle and high schools	Y	N	Y	Skip
11	2021/11/15 9:50:35	57s	WeChat	N/A	223.65.59.139(Nanjing, Jiangsu)	mother	30years old and above	Y	Eastern China	female	3-8years old	N	One	Refuse	Positive	Y	Social health insurance	0-20000RMB	School	Middle and high schools	N	N	N	Skip
12	2021/11/15 9:51:52	41s	WeChat	N/A	36.28.66.35(Hangzhou, Zhejiang)	mother	30years old and above	Y	Eastern China	female	3-8years old	N	One	Refuse	Positive	Y	Social health insurance	0-20000RMB	School	Middle and high schools	N	N	N	Skip
13	2021/11/15 9:52:19	33s	WeChat	N/A	115.193.64.118(Hangzhou, Zhejiang)	father	30years old and above	Y	Eastern China	female	3-8years old	N	One	Delay	Positive	N	Social health insurance	More than 500000	School	Middle and high schools	Y	N	N	Skip
14	2021/11/15 9:52:27	93s	WeChat	N/A	112.17.247.9(Unknown,Zhejiang)	mother	30years old and above	Y	Eastern China	female	9-12years old	N	One	Hesitate	Positive	N	Social health insurance	150000-500000RMB	School	Middle and high schools	N	N	N	Skip
15	2021/11/15 9:52:47	55s	WeChat	N/A	112.17.245.94(Unknown,Zhejiang)	mother	30years old and above	Y	Eastern China	male	0-2years old	N	Two	Delay	Positive	N	Social health insurance	150000-500000RMB	School	Middle and high schools	Y	N	N	Skip
16	2021/11/15 9:53:00	61s	WeChat	N/A	122.238.18.34(Jiaxing,Zhejiang )	father	30years old and above	Y	Eastern China	female	3-8years old	Y	One	Refuse	Positive	N	Social health insurance	150000-500000RMB	School	Middle and high schools	N	N	N	Skip
17	2021/11/15 9:53:46	77s	WeChat	N/A	112.10.223.199(Hangzhou, Zhejiang)	father	18-29years old	Y	Eastern China	male	0-2years old	Y	One	Refuse	Hesitate	Y	Social health insurance	150000-500000RMB	Network (including we-media, wechat moments, Weibo, etc.)	Middle and high schools	N	N	Y	Skip
18	2021/11/15 9:54:15	50s	WeChat	N/A	125.119.206.217(Hangzhou, Zhejiang)	mother	30years old and above	Y	Eastern China	male	0-2years old	N	One	Delay	Hesitate	N	Social health insurance	50000-150000RMB	School	Middle and high schools	Y	N	N	Skip
19	2021/11/15 9:54:18	64s	WeChat	N/A	112.17.245.62(Unknown,Zhejiang)	mother	30years old and above	Y	Eastern China	male	9-12years old	N	One	Refuse	Positive	Y	Social health insurance	50000-150000RMB	School	Middle and high schools	Y	N	N	Skip
20	2021/11/15 9:54:45	39s	WeChat	N/A	223.104.165.157(Hangzhou, Zhejiang)	father	30years old and above	Y	Eastern China	female	3-8years old	Y	Two	Refuse	Delay	Y	Social health insurance	More than 500000	School	Middle and high schools	Y	N	Y	Skip
21	2021/11/15 9:54:45	43s	WeChat	N/A	115.238.105.195(Hangzhou, Zhejiang)	father	30years old and above	Y	Eastern China	female	3-8years old	Y	One	Delay	Hesitate	Y	Social health insurance	150000-500000RMB	Network (including we-media, wechat moments, Weibo, etc.)	Middle and high schools	Y	Y	N	Skip
22	2021/11/15 9:54:53	48s	WeChat	N/A	223.104.247.227(Hangzhou, Zhejiang)	father	30years old and above	Y	Eastern China	male	3-8years old	Y	One	Refuse	Hesitate	Y	Social health insurance	150000-500000RMB	School	Master degree or above	Y	N	N	Skip
23	2021/11/15 9:54:54	40s	WeChat	N/A	112.10.211.179(Hangzhou, Zhejiang)	father	30years old and above	Y	Eastern China	female	3-8years old	N	One	Refuse	Positive	Y	Social health insurance	150000-500000RMB	Communities and units	Middle and high schools	N	N	N	Skip
24	2021/11/15 9:55:30	62s	WeChat	N/A	36.23.94.170(Jiaxing,Zhejiang )	mother	30years old and above	Y	Central China	male	0-2years old	N	One	Refuse	Hesitate	Y	Social health insurance	150000-500000RMB	School	Middle and high schools	N	N	N	Skip
25	2021/11/15 9:55:32	88s	WeChat	N/A	42.120.75.105(Hangzhou, Zhejiang)	mother	30years old and above	Y	Central China	female	3-8years old	N	Two	Refuse	Positive	Y	Commercial insurance	More than 500000	Network (including we-media, wechat moments, Weibo, etc.)	Middle and high schools	Y	N	N	Skip
26	2021/11/15 9:56:05	67s	WeChat	N/A	36.18.238.180(Hangzhou, Zhejiang)	mother	30years old and above	Y	Central China	female	13-17years old	N	One	Refuse	Positive	N	Social health insurance	50000-150000RMB	Communities and units	Junior college	N	N	N	Skip
27	2021/11/15 9:56:53	57s	WeChat	N/A	36.17.175.198(Hangzhou, Zhejiang)	father	30years old and above	Y	Eastern China	male	3-8years old	Y	One	Hesitate	Positive	Y	Social health insurance	50000-150000RMB	School	Middle and high schools	N	N	N	Skip
28	2021/11/15 9:56:53	70s	WeChat	N/A	61.153.6.214(Hangzhou, Zhejiang)	mother	30years old and above	Y	Eastern China	male	3-8years old	N	Two	Delay	Positive	N	Commercial insurance	50000-150000RMB	School	Middle and high schools	Y	N	N	Skip
29	2021/11/15 9:57:04	49s	WeChat	N/A	183.247.164.84(Hangzhou, Zhejiang)	mother	30years old and above	Y	Eastern China	male	3-8years old	N	Two	Refuse	Positive	Y	Social health insurance	50000-150000RMB	School	Middle and high schools	Y	N	N	Skip
30	2021/11/15 9:57:25	61s	WeChat	N/A	36.25.211.182(Shaoxing,Zhejiang )	mother	30years old and above	Y	Eastern China	male	9-12years old	N	One	Refuse	Positive	Y	Social health insurance	50000-150000RMB	School	Middle and high schools	Y	N	N	Skip
31	2021/11/15 9:57:48	108s	WeChat	N/A	223.104.165.251(Hangzhou, Zhejiang)	mother	30years old and above	Y	Eastern China	female	3-8years old	N	One	Refuse	Positive	Y	Social health insurance	50000-150000RMB	School	Junior college	N	N	N	Skip
32	2021/11/15 9:58:03	62s	WeChat	N/A	220.191.231.202(Jinhua,Zhejiang )	mother	30years old and above	Y	Eastern China	male	3-8years old	N	Two	Delay	Positive	Y	Social health insurance	50000-150000RMB	Communities and units	Middle and high schools	Y	N	N	Skip
33	2021/11/15 9:59:54	66s	WeChat	N/A	36.18.37.235(Hangzhou, Zhejiang)	mother	30years old and above	Y	Eastern China	female	13-17years old	N	Two	Refuse	Positive	N	Social health insurance	50000-150000RMB	Communities and units	Middle and high schools	N	N	Y	Skip
34	2021/11/15 10:02:40	57s	WeChat	N/A	36.27.69.132(Hangzhou, Zhejiang)	mother	30years old and above	Y	Eastern China	female	9-12years old	N	Two	Refuse	Positive	Y	Social health insurance	150000-500000RMB	News	Middle and high schools	N	N	N	Skip
35	2021/11/15 10:03:45	72s	WeChat	N/A	115.220.161.158(Hangzhou, Zhejiang)	mother	30years old and above	N	Central China	female	0-2years old	N	One	Refuse	Refuse	N	Social health insurance	150000-500000RMB	School	Middle and high schools	N	N	N	Skip
36	2021/11/15 10:04:01	41s	WeChat	N/A	223.104.246.214(Hangzhou, Zhejiang)	father	30years old and above	Y	Eastern China	female	0-2years old	Y	One	Refuse	Positive	Y	Social health insurance	More than 500000	Communities and units	Junior college	N	N	N	Skip
37	2021/11/15 10:04:49	248s	WeChat	N/A	115.224.56.11(Shaoxing,Zhejiang )	mother	30years old and above	Y	Central China	male	3-8years old	N	Two	Refuse	Positive	N	Social health insurance	50000-150000RMB	School	Junior college	N	N	N	Skip
38	2021/11/15 10:05:02	42s	WeChat	N/A	60.12.5.242(Hangzhou, Zhejiang)	mother	30years old and above	Y	Eastern China	female	9-12years old	N	One	Positive	Positive	Y	Social health insurance	50000-150000RMB	Network (including we-media, wechat moments, Weibo, etc.)	Junior college	N	N	N	Skip
39	2021/11/15 10:05:04	50s	WeChat	N/A	218.108.16.78(Hangzhou, Zhejiang)	father	30years old and above	Y	Eastern China	female	3-8years old	Y	One	Refuse	Positive	Y	Social health insurance	150000-500000RMB	School	Middle and high schools	Y	N	N	Skip
40	2021/11/15 10:06:01	67s	WeChat	N/A	117.70.166.236(Lu'an,Anhui)	father	30years old and above	Y	Central China	female	3-8years old	Y	Two	Refuse	Positive	N	Social health insurance	50000-150000RMB	Communities and units	Middle and high schools	N	N	Y	Skip
41	2021/11/15 10:06:55	76s	WeChat	N/A	112.10.73.51(Hangzhou, Zhejiang)	mother	30years old and above	Y	Eastern China	male	9-12years old	N	One	Refuse	Positive	Y	Social health insurance	50000-150000RMB	Communities and units	Junior college	N	Y	Y	Skip
42	2021/11/15 10:08:16	72s	WeChat	N/A	124.160.213.108(Hangzhou, Zhejiang)	mother	30years old and above	Y	Eastern China	female	13-17years old	N	One	Hesitate	Positive	N	Social health insurance	50000-150000RMB	Communities and units	Middle and high schools	N	N	N	Skip
43	2021/11/15 10:09:10	86s	WeChat	N/A	220.180.119.250(Bozhou,Anhui)	mother	30years old and above	Y	Eastern China	male	9-12years old	N	One	Refuse	Positive	N	Social health insurance	20000-50000RMB	Communities and units	Middle and high schools	N	N	Y	Skip
44	2021/11/15 10:09:29	54s	WeChat	N/A	117.136.116.171(Hefei, Anhui)	father	30years old and above	Y	Central China	male	3-8years old	Y	Two	Refuse	Positive	N	Social health insurance	50000-150000RMB	Communities and units	Middle and high schools	N	N	N	Skip
45	2021/11/15 10:09:37	71s	WeChat	N/A	223.246.146.174(Xuancheng,Anhui)	father	30years old and above	Y	Eastern China	female	9-12years old	Y	Two	Refuse	Positive	N	Social health insurance	50000-150000RMB	Communities and units	Middle and high schools	N	N	Y	Skip
46	2021/11/15 10:10:10	73s	WeChat	N/A	122.238.172.88(Jiaxing,Zhejiang )	mother	30years old and above	Y	Central China	female	9-12years old	N	One	Hesitate	Positive	Y	Social health insurance	50000-150000RMB	School	Junior college	N	N	N	Skip
47	2021/11/15 10:10:58	36s	WeChat	N/A	122.238.172.88(Jiaxing,Zhejiang )	mother	30years old and above	Y	Central China	female	9-12years old	N	One	Hesitate	Positive	Y	Social health insurance	50000-150000RMB	School	Junior college	N	N	N	Skip
48	2021/11/15 10:13:46	188s	WeChat	N/A	220.180.119.250(Bozhou,Anhui)	mother	30years old and above	Y	Eastern China	male	3-8years old	N	One	Refuse	Positive	N	Social health insurance	0-20000RMB	School	Middle and high schools	N	N	Y	Skip
49	2021/11/15 10:14:34	51s	WeChat	N/A	114.102.137.53(Hefei, Anhui)	mother	30years old and above	Y	Eastern China	female	3-8years old	N	Two	Refuse	Positive	N	Social health insurance	50000-150000RMB	Communities and units	Master degree or above	N	N	Y	Skip
50	2021/11/15 10:14:45	65s	WeChat	N/A	220.205.225.25(Wuhan, Hubei )	mother	30years old and above	Y	Central China	male	3-8years old	N	Two	Refuse	Positive	N	Social health insurance	50000-150000RMB	Communities and units	Middle and high schools	N	N	Y	Skip
51	2021/11/15 10:14:57	85s	WeChat	N/A	220.180.119.250(Bozhou,Anhui)	mother	30years old and above	Y	Central China	female	13-17years old	N	One	Refuse	Positive	Y	Commercial insurance	20000-50000RMB	Communities and units	Middle and high schools	N	N	Y	Skip
52	2021/11/15 10:16:07	35s	WeChat	N/A	117.70.128.49(Lu'an,Anhui)	father	30years old and above	Y	Eastern China	male	0-2years old	Y	Two	Refuse	Positive	N	Social health insurance	50000-150000RMB	School	Middle and high schools	N	Y	Y	Skip
53	2021/11/15 10:16:12	57s	WeChat	N/A	183.129.139.250(Hangzhou, Zhejiang)	father	30years old and above	Y	Eastern China	male	3-8years old	Y	Two	Delay	Delay	Y	Social health insurance	More than 500000	School	Middle and high schools	N	N	N	Skip
54	2021/11/15 10:16:26	60s	WeChat	N/A	112.26.199.214(Hefei, Anhui)	mother	30years old and above	Y	Central China	male	3-8years old	N	One	Delay	Hesitate	Y	Social health insurance	150000-500000RMB	Network (including we-media, wechat moments, Weibo, etc.)	Middle and high schools	Y	N	N	Skip
55	2021/11/15 10:17:14	79s	WeChat	N/A	220.180.119.250(Bozhou,Anhui)	mother	30years old and above	Y	Eastern China	female	3-8years old	N	Two	Refuse	Positive	Y	Social health insurance	20000-50000RMB	Communities and units	Middle and high schools	Y	N	Y	Skip
56	2021/11/15 10:17:23	115s	WeChat	N/A	112.32.4.226(Hefei, Anhui)	mother	30years old and above	Y	Eastern China	female	3-8years old	N	One	Refuse	Delay	Y	Social health insurance	50000-150000RMB	School	Middle and high schools	N	N	N	Skip
57	2021/11/15 10:17:23	212s	WeChat	N/A	220.180.119.250(Bozhou,Anhui)	father	30years old and above	Y	Eastern China	female	9-12years old	Y	Two	Refuse	Positive	Y	Commercial insurance	20000-50000RMB	Communities and units	Middle and high schools	N	N	Y	Skip
58	2021/11/15 10:17:33	54s	WeChat	N/A	39.144.54.39(Unknown,Liaoning)	mother	30years old and above	Y	Western China	female	3-8years old	N	One	Refuse	Positive	N	Commercial insurance	150000-500000RMB	Network (including we-media, wechat moments, Weibo, etc.)	Junior college	N	N	N	Skip
59	2021/11/15 10:17:38	253s	WeChat	N/A	220.180.119.250(Bozhou,Anhui)	mother	30years old and above	Y	Central China	male	13-17years old	N	One	Refuse	Positive	N	Social health insurance	50000-150000RMB	Communities and units	Middle and high schools	N	N	Y	Skip
60	2021/11/15 10:18:11	99s	WeChat	N/A	112.10.251.91(Hangzhou, Zhejiang)	father	30years old and above	Y	Central China	female	0-2years old	Y	Two	Hesitate	Positive	Y	Social health insurance	150000-500000RMB	Network (including we-media, wechat moments, Weibo, etc.)	Middle and high schools	N	N	Y	Skip
61	2021/11/15 10:18:27	49s	WeChat	N/A	39.144.38.115(Hefei, Anhui)	father	30years old and above	Y	Eastern China	female	0-2years old	Y	One	Refuse	Delay	N	Social health insurance	50000-150000RMB	Communities and units	Middle and high schools	N	N	Y	Skip
62	2021/11/15 10:18:29	84s	WeChat	N/A	36.34.9.78(Hefei, Anhui)	mother	30years old and above	Y	Eastern China	female	0-2years old	N	Two	Refuse	Positive	Y	Social health insurance	50000-150000RMB	School	Bachelor degree	Y	N	N	Skip
63	2021/11/15 10:18:30	70s	WeChat	N/A	112.31.3.18(Hefei, Anhui)	mother	30years old and above	Y	Central China	female	3-8years old	N	One	Delay	Positive	N	Social health insurance	50000-150000RMB	School	Middle and high schools	N	N	N	Skip
64	2021/11/15 10:18:38	100s	WeChat	N/A	117.136.100.209(Hefei, Anhui)	mother	30years old and above	Y	Central China	female	3-8years old	N	Two	Refuse	Positive	N	Social health insurance	50000-150000RMB	Communities and units	Middle and high schools	N	N	N	Skip
65	2021/11/15 10:18:56	109s	WeChat	N/A	117.70.177.133(Lu'an,Anhui)	mother	30years old and above	Y	Central China	female	0-2years old	N	Two	Hesitate	Positive	Y	Social health insurance	50000-150000RMB	School	Junior college	N	N	N	Skip
66	2021/11/15 10:19:06	113s	WeChat	N/A	36.161.110.179(Bozhou,Anhui)	mother	30years old and above	Y	Eastern China	female	3-8years old	N	One	Refuse	Positive	N	Social health insurance	50000-150000RMB	School	Junior college	Y	N	Y	Skip
67	2021/11/15 10:20:23	137s	WeChat	N/A	112.32.54.226(Hefei, Anhui)	mother	30years old and above	Y	Eastern China	female	9-12years old	N	Two	Hesitate	Delay	N	Social health insurance	50000-150000RMB	Communities and units	Middle and high schools	N	N	N	Skip
68	2021/11/15 10:21:03	83s	WeChat	N/A	183.162.44.35(Hefei, Anhui)	mother	30years old and above	Y	Eastern China	male	0-2years old	N	Two	Refuse	Hesitate	Y	None	50000-150000RMB	Communities and units	Middle and high schools	Y	N	Y	Skip
69	2021/11/15 10:21:36	60s	WeChat	N/A	60.174.64.246(Bozhou,Anhui)	mother	30years old and above	Y	Central China	male	3-8years old	N	One	Refuse	Positive	N	Social health insurance	20000-50000RMB	Communities and units	Junior college	N	N	Y	Skip
70	2021/11/15 10:21:56	46s	WeChat	N/A	114.100.107.38(Hefei, Anhui)	mother	30years old and above	Y	Eastern China	female	0-2years old	N	One	Delay	Delay	N	Commercial insurance	50000-150000RMB	School	Middle and high schools	Y	N	N	Skip
71	2021/11/15 10:22:14	61s	WeChat	N/A	58.243.250.45(Unknown,Anhui)	mother	30years old and above	Y	Eastern China	female	3-8years old	N	One	Hesitate	Positive	N	Social health insurance	50000-150000RMB	Communities and units	Middle and high schools	N	N	N	Skip
72	2021/11/15 10:22:33	136s	WeChat	N/A	220.180.119.250(Bozhou,Anhui)	mother	30years old and above	Y	Eastern China	male	3-8years old	N	One	Refuse	Positive	N	Social health insurance	20000-50000RMB	Communities and units	Middle and high schools	N	N	Y	Skip
73	2021/11/15 10:22:40	53s	WeChat	N/A	60.173.241.160(Hefei, Anhui)	mother	30years old and above	Y	Central China	female	3-8years old	N	Two	Refuse	Positive	N	Social health insurance	150000-500000RMB	School	Middle and high schools	N	N	N	Skip
74	2021/11/15 10:22:56	127s	WeChat	N/A	101.249.57.124(西藏-拉萨)	mother	30years old and above	Y	Western China	male	0-2years old	N	Two	Refuse	Hesitate	N	Social health insurance	50000-150000RMB	School	Junior college	N	Y	N	Skip
75	2021/11/15 10:23:37	74s	WeChat	N/A	36.33.16.101(Hefei, Anhui)	mother	30years old and above	Y	Central China	female	9-12years old	N	One	Delay	Positive	N	Social health insurance	150000-500000RMB	Communities and units	Middle and high schools	Y	N	N	Skip
76	2021/11/15 10:23:57	66s	WeChat	N/A	122.235.197.175(Hangzhou, Zhejiang)	mother	18-29years old	Y	Central China	male	0-2years old	N	One	Hesitate	Positive	Y	None	50000-150000RMB	Communities and units	Middle and high schools	N	N	N	Skip
77	2021/11/15 10:24:38	59s	WeChat	N/A	36.57.152.38(Hefei, Anhui)	mother	30years old and above	Y	Central China	female	3-8years old	N	Two	Delay	Positive	Y	Social health insurance	50000-150000RMB	Communities and units	Middle and high schools	N	N	Y	Skip
78	2021/11/15 10:25:00	158s	WeChat	N/A	112.31.74.38(Hefei, Anhui)	mother	30years old and above	Y	Eastern China	female	3-8years old	N	One	Refuse	Hesitate	Y	Social health insurance	0-20000RMB	Communities and units	Middle and high schools	N	N	N	Skip
79	2021/11/15 10:26:55	165s	WeChat	N/A	112.10.96.198(Hangzhou, Zhejiang)	mother	30years old and above	Y	Eastern China	female	13-17years old	N	One	Refuse	Positive	N	Social health insurance	150000-500000RMB	School	Master degree or above	N	N	N	Skip
80	2021/11/15 10:27:50	43s	WeChat	N/A	36.33.35.218(Hefei, Anhui)	mother	30years old and above	Y	Eastern China	female	0-2years old	N	One	Refuse	Positive	N	Social health insurance	50000-150000RMB	School	Middle and high schools	N	N	N	Skip
81	2021/11/15 10:29:09	48s	WeChat	N/A	36.57.154.137(Hefei, Anhui)	mother	30years old and above	Y	Central China	female	3-8years old	N	One	Refuse	Positive	Y	Social health insurance	50000-150000RMB	Communities and units	Middle and high schools	N	N	Y	Skip
82	2021/11/15 10:30:09	51s	WeChat	N/A	60.168.134.29(Hefei, Anhui)	father	30years old and above	Y	Central China	female	3-8years old	N	Two	Refuse	Positive	Y	Social health insurance	50000-150000RMB	School	Middle and high schools	N	N	N	Skip
83	2021/11/15 10:30:17	69s	WeChat	N/A	223.104.160.62(Unknown,Zhejiang)	mother	30years old and above	Y	Eastern China	female	13-17years old	N	One	Refuse	Positive	N	Social health insurance	50000-150000RMB	Communities and units	Middle and high schools	N	N	N	Skip
84	2021/11/15 10:33:51	91s	WeChat	N/A	36.28.7.146(Hangzhou, Zhejiang)	father	30years old and above	Y	Eastern China	female	3-8years old	Y	One	Delay	Refuse	Y	Commercial insurance	More than 500000	News	Middle and high schools	N	N	Y	Skip
85	2021/11/15 10:36:00	61s	WeChat	N/A	223.104.160.92(Unknown,Zhejiang)	mother	30years old and above	Y	Eastern China	female	3-8years old	N	Two	Delay	Positive	N	Social health insurance	150000-500000RMB	School	Middle and high schools	Y	N	N	Skip
86	2021/11/15 10:37:30	57s	WeChat	N/A	183.160.57.208(Hefei, Anhui)	mother	30years old and above	Y	Central China	female	3-8years old	N	Two	Hesitate	Positive	N	Social health insurance	150000-500000RMB	School	Middle and high schools	N	N	N	Skip
87	2021/11/15 10:38:00	55s	WeChat	N/A	112.27.203.53(Hefei, Anhui)	mother	30years old and above	Y	Central China	female	0-2years old	N	One	Refuse	Delay	Y	Social health insurance	50000-150000RMB	School	Middle and high schools	N	N	Y	Skip
88	2021/11/15 10:39:13	47s	WeChat	N/A	183.129.238.130(Hangzhou, Zhejiang)	mother	30years old and above	Y	Eastern China	female	3-8years old	N	One	Refuse	Hesitate	Y	Social health insurance	150000-500000RMB	School	Middle and high schools	Y	N	N	Skip
89	2021/11/15 10:40:01	39s	WeChat	N/A	223.104.165.164(Hangzhou, Zhejiang)	mother	18-29years old	Y	Eastern China	male	0-2years old	N	One	Refuse	Positive	N	Social health insurance	0-20000RMB	Network (including we-media, wechat moments, Weibo, etc.)	Middle and high schools	Y	N	Y	Skip
90	2021/11/15 10:40:18	64s	WeChat	N/A	117.136.118.1(Fuyang,Anhui)	father	30years old and above	Y	Central China	male	0-2years old	Y	Two	Refuse	Positive	N	Social health insurance	50000-150000RMB	Communities and units	Middle and high schools	N	N	Y	Skip
91	2021/11/15 10:40:24	97s	WeChat	N/A	120.243.55.179(Bozhou,Anhui)	mother	18-29years old	Y	Eastern China	male	0-2years old	N	Two	Refuse	Positive	Y	None	0-20000RMB	School	Master degree or above	N	N	N	Skip
92	2021/11/15 10:40:41	80s	WeChat	N/A	36.32.200.191(Bozhou,Anhui)	mother	18-29years old	Y	Eastern China	male	0-2years old	N	Three or more	Hesitate	Positive	N	Social health insurance	50000-150000RMB	News	Middle and high schools	N	N	N	Skip
93	2021/11/15 10:41:19	125s	WeChat	N/A	36.4.196.245(Bozhou,Anhui)	mother	18-29years old	Y	Central China	female	0-2years old	N	Two	Positive	Positive	Y	Social health insurance	0-20000RMB	School	Middle and high schools	N	N	N	Skip
94	2021/11/15 10:41:26	51s	WeChat	N/A	223.104.5.62(Shanghai)	mother	30years old and above	Y	Central China	female	0-2years old	N	One	Refuse	Positive	N	Social health insurance	150000-500000RMB	Communities and units	Middle and high schools	N	N	N	Skip
95	2021/11/15 10:41:31	28s	WeChat	N/A	36.23.66.198(Hangzhou, Zhejiang)	father	30years old and above	Y	Eastern China	male	3-8years old	Y	One	Refuse	Hesitate	Y	Social health insurance	50000-150000RMB	News	Middle and high schools	N	N	N	Skip
96	2021/11/15 10:41:34	67s	WeChat	N/A	117.70.149.70(Lu'an,Anhui)	father	30years old and above	Y	Central China	male	0-2years old	Y	One	Refuse	Positive	Y	Social health insurance	150000-500000RMB	School	Middle and high schools	N	N	Y	Skip
97	2021/11/15 10:41:46	151s	WeChat	N/A	112.123.185.184(Bozhou,Anhui)	father	30years old and above	Y	Eastern China	male	0-2years old	Y	Two	Hesitate	Positive	N	Social health insurance	20000-50000RMB	Network (including we-media, wechat moments, Weibo, etc.)	Middle and high schools	N	N	Y	Skip
98	2021/11/15 10:41:54	89s	WeChat	N/A	36.4.196.253(Bozhou,Anhui)	mother	18-29years old	Y	Central China	male	3-8years old	N	Two	Hesitate	Positive	Y	None	20000-50000RMB	School	Middle and high schools	N	N	N	Skip
99	2021/11/15 10:41:58	108s	WeChat	N/A	39.144.159.165(Chuzhou,Anhui)	mother	18-29years old	Y	Eastern China	male	0-2years old	N	Two	Hesitate	Delay	N	Social health insurance	150000-500000RMB	School	Middle and high schools	Y	N	N	Skip
100	2021/11/15 10:42:13	88s	WeChat	N/A	125.125.168.162(Huzhou, Zhejiang)	mother	30years old and above	Y	Central China	male	13-17years old	N	One	Hesitate	Positive	Y	Commercial insurance	150000-500000RMB	Communities and units	Middle and high schools	N	Y	N	Skip
101	2021/11/15 10:42:14	127s	WeChat	N/A	36.59.51.22(Hefei, Anhui)	mother	18-29years old	Y	Central China	male	3-8years old	N	Two	Hesitate	Positive	N	Social health insurance	0-20000RMB	School	Middle and high schools	N	N	N	Skip
102	2021/11/15 10:42:34	42s	WeChat	N/A	61.191.20.110(Hefei, Anhui)	mother	30years old and above	Y	Central China	female	3-8years old	N	Two	Refuse	Positive	Y	Social health insurance	50000-150000RMB	School	Middle and high schools	N	N	Y	Skip
103	2021/11/15 10:42:42	42s	WeChat	N/A	223.104.165.237(Hangzhou, Zhejiang)	mother	30years old and above	Y	Central China	female	9-12years old	N	Two	Refuse	Hesitate	N	Social health insurance	50000-150000RMB	Communities and units	Middle and high schools	N	N	N	Skip
104	2021/11/15 10:43:11	257s	WeChat	N/A	60.168.16.255(Hefei, Anhui)	mother	30years old and above	Y	Eastern China	female	3-8years old	N	One	Refuse	Delay	Y	Social health insurance	20000-50000RMB	School	Bachelor degree	N	N	N	Skip
105	2021/11/15 10:43:19	63s	WeChat	N/A	223.104.37.76(Unknown,Anhui)	mother	30years old and above	Y	Central China	male	3-8years old	N	One	Delay	Positive	Y	Social health insurance	150000-500000RMB	School	Middle and high schools	Y	N	N	Skip
106	2021/11/15 10:43:20	313s	WeChat	N/A	112.17.247.101(Unknown,Zhejiang)	mother	30years old and above	Y	Eastern China	female	0-2years old	N	One	Refuse	Positive	Y	Commercial insurance	50000-150000RMB	School	Middle and high schools	N	N	N	Skip
107	2021/11/15 10:43:48	150s	WeChat	N/A	223.246.151.43(Xuancheng,Anhui)	mother	30years old and above	Y	Central China	female	0-2years old	N	Three or more	Hesitate	Positive	N	Social health insurance	0-20000RMB	School	Middle and high schools	N	N	N	Skip
108	2021/11/15 10:44:02	127s	WeChat	N/A	36.59.50.254(Hefei, Anhui)	mother	18-29years old	Y	Central China	female	3-8years old	N	Two	Hesitate	Positive	N	Social health insurance	20000-50000RMB	Network (including we-media, wechat moments, Weibo, etc.)	Middle and high schools	N	N	N	Skip
109	2021/11/15 10:44:04	102s	WeChat	N/A	36.60.147.84(Suzhou,Anhui)	mother	30years old and above	Y	Eastern China	female	9-12years old	N	Two	Refuse	Positive	N	Social health insurance	50000-150000RMB	Communities and units	Middle and high schools	Y	N	N	Skip
110	2021/11/15 10:44:06	73s	WeChat	N/A	117.136.118.248(Fuyang,Anhui)	mother	30years old and above	Y	Central China	female	3-8years old	N	Two	Refuse	Positive	N	Social health insurance	0-20000RMB	Communities and units	Middle and high schools	N	N	N	Skip
111	2021/11/15 10:44:07	61s	WeChat	N/A	101.228.63.28(Shanghai)	father	18-29years old	Y	Central China	female	0-2years old	Y	Two	Hesitate	Delay	N	Social health insurance	150000-500000RMB	News	Middle and high schools	N	N	N	Skip
112	2021/11/15 10:44:24	79s	WeChat	N/A	120.243.81.164(Bozhou,Anhui)	mother	30years old and above	Y	Central China	male	0-2years old	N	Two	Refuse	Positive	Y	Social health insurance	50000-150000RMB	Communities and units	Middle and high schools	N	N	Y	Skip
113	2021/11/15 10:44:29	79s	WeChat	N/A	112.32.12.157(Hefei, Anhui)	mother	30years old and above	Y	Central China	female	3-8years old	N	One	Refuse	Positive	Y	Social health insurance	0-20000RMB	School	Middle and high schools	N	N	N	Skip
114	2021/11/15 10:44:57	82s	WeChat	N/A	111.39.89.107(Bozhou,Anhui)	father	18-29years old	Y	Eastern China	male	0-2years old	N	One	Refuse	Positive	N	Social health insurance	20000-50000RMB	Network (including we-media, wechat moments, Weibo, etc.)	Middle and high schools	N	N	N	Skip
115	2021/11/15 10:45:57	125s	WeChat	N/A	114.98.58.229(Bozhou,Anhui)	mother	18-29years old	Y	Eastern China	female	0-2years old	N	Two	Hesitate	Positive	N	Social health insurance	20000-50000RMB	School	Middle and high schools	N	N	Y	Skip
116	2021/11/15 10:46:37	43s	WeChat	N/A	117.70.152.86(Lu'an,Anhui)	mother	30years old and above	N	Central China	male	3-8years old	N	One	Delay	Positive	N	Commercial insurance	50000-150000RMB	School	Middle and high schools	Y	N	N	Skip
117	2021/11/15 10:46:40	78s	WeChat	N/A	39.144.35.104(Hefei, Anhui)	mother	30years old and above	Y	Eastern China	male	13-17years old	N	Two	Refuse	Positive	N	None	50000-150000RMB	Communities and units	Middle and high schools	N	N	Y	Skip
118	2021/11/15 11:28:30	64s	WeChat	N/A	111.0.236.82(Hangzhou, Zhejiang)	father	18-29years old	N	Central China	male	0-2years old	N	One	Hesitate	Positive	Y	Social health insurance	50000-150000RMB	Communities and units	Bachelor degree	Y	N	Y	Y
119	2021/11/15 11:29:15	98s	WeChat	N/A	183.160.214.136(Hefei, Anhui)	mother	30years old and above	N	Central China	female	3-8years old	Y	One	Positive	Positive	N	Social health insurance	50000-150000RMB	School	Junior college	Y	N	N	Y
120	2021/11/15 11:33:14	77s	WeChat	N/A	117.136.102.20(Hefei, Anhui)	mother	30years old and above	Y	Central China	female	3-8years old	N	One	Positive	Hesitate	Y	Commercial insurance	50000-150000RMB	School	Junior college	N	N	Y	N
121	2021/11/15 11:34:17	75s	WeChat	N/A	36.4.199.229(Bozhou,Anhui)	mother	30years old and above	Y	Eastern China	female	3-8years old	Y	Two	Positive	Positive	N	Social health insurance	50000-150000RMB	News	Bachelor degree	Y	N	N	N
122	2021/11/15 11:34:20	159s	WeChat	N/A	117.136.102.8(Hefei, Anhui)	mother	18-29years old	N	Central China	male	3-8years old	Y	Two	Delay	Positive	N	Social health insurance	50000-150000RMB	School	Middle and high schools	Y	N	N	N
123	2021/11/15 11:34:24	100s	WeChat	N/A	117.136.117.214(Hefei, Anhui)	mother	30years old and above	N	Central China	male	3-8years old	Y	Two	Positive	Positive	N	None	0-20000RMB	School	Middle and high schools	Y	N	N	N
124	2021/11/15 11:34:31	168s	WeChat	N/A	120.243.66.41(Bozhou,Anhui)	father	30years old and above	N	Central China	female	3-8years old	Y	Two	Positive	Positive	N	Social health insurance	50000-150000RMB	School	Junior college	Y	N	N	N
125	2021/11/15 11:34:54	186s	WeChat	N/A	36.4.243.178(Bozhou,Anhui)	mother	18-29years old	N	Central China	male	3-8years old	N	One	Positive	Positive	Y	Social health insurance	50000-150000RMB	News	Junior college	Y	N	N	N
126	2021/11/15 11:35:02	165s	WeChat	N/A	36.4.243.154(Bozhou,Anhui)	mother	30years old and above	Y	Eastern China	female	3-8years old	Y	Two	Positive	Positive	N	Social health insurance	20000-50000RMB	Network (including we-media, wechat moments, Weibo, etc.)	Junior college	N	N	N	N
127	2021/11/15 11:35:12	166s	WeChat	N/A	114.98.59.155(Bozhou,Anhui)	mother	30years old and above	Y	Central China	male	3-8years old	Y	One	Positive	Positive	N	Social health insurance	0-20000RMB	School	Junior college	Y	N	N	N
128	2021/11/15 11:35:14	155s	WeChat	N/A	36.4.197.168(Bozhou,Anhui)	father	30years old and above	N	Central China	female	3-8years old	Y	Three or more	Hesitate	Positive	N	Social health insurance	20000-50000RMB	Network (including we-media, wechat moments, Weibo, etc.)	Junior college	Y	N	N	N
129	2021/11/15 11:35:26	66s	WeChat	N/A	120.243.81.115(Bozhou,Anhui)	mother	30years old and above	N	Central China	female	3-8years old	Y	Two	Positive	Positive	Y	Social health insurance	50000-150000RMB	Network (including we-media, wechat moments, Weibo, etc.)	Bachelor degree	Y	N	N	N
130	2021/11/15 11:35:58	84s	WeChat	N/A	39.144.159.191(Chuzhou,Anhui)	mother	30years old and above	Y	Eastern China	male	3-8years old	N	Two	Refuse	Positive	N	Social health insurance	50000-150000RMB	School	Middle and high schools	Y	N	N	N
131	2021/11/15 11:36:05	95s	WeChat	N/A	114.107.218.82(Lu'an,Anhui)	mother	18-29years old	N	Central China	female	3-8years old	Y	One	Positive	Positive	N	Both	0-20000RMB	News	Middle and high schools	Y	N	N	N
132	2021/11/15 11:36:21	108s	WeChat	N/A	101.82.177.234(Shanghai)	father	18-29years old	Y	Eastern China	male	3-8years old	Y	One	Hesitate	Hesitate	N	Social health insurance	20000-50000RMB	School	Middle and high schools	Y	Y	N	Y
133	2021/11/15 11:36:23	296s	WeChat	N/A	223.104.158.85(Yancheng, Jiangsu)	mother	30years old and above	N	Central China	male	3-8years old	N	One	Positive	Positive	N	Social health insurance	50000-150000RMB	School	Bachelor degree	Y	N	N	N
134	2021/11/15 11:36:31	178s	WeChat	N/A	120.243.72.33(Bozhou,Anhui)	mother	30years old and above	N	Eastern China	female	3-8years old	Y	One	Positive	Positive	N	Social health insurance	20000-50000RMB	News	Junior college	Y	N	N	N
135	2021/11/15 11:36:35	92s	WeChat	N/A	117.136.117.113(Hefei, Anhui)	mother	30years old and above	N	Central China	male	3-8years old	Y	Two	Positive	Positive	N	Social health insurance	0-20000RMB	School	Junior college	Y	N	N	N
136	2021/11/15 11:36:41	82s	WeChat	N/A	223.246.147.109(Xuancheng,Anhui)	mother	18-29years old	Y	Central China	male	3-8years old	Y	One	Positive	Positive	N	None	20000-50000RMB	School	Bachelor degree	Y	N	N	Y
137	2021/11/15 11:37:01	201s	WeChat	N/A	36.4.197.74(Bozhou,Anhui)	mother	30years old and above	N	Central China	female	3-8years old	Y	Two	Positive	Positive	Y	Social health insurance	50000-150000RMB	School	Junior college	Y	N	N	N
138	2021/11/15 11:37:15	94s	WeChat	N/A	117.136.100.55(Hefei, Anhui)	mother	30years old and above	N	Central China	female	9-12years old	N	Two	Hesitate	Delay	Y	Both	20000-50000RMB	School	Bachelor degree	Y	N	Y	Y
139	2021/11/15 11:37:22	239s	WeChat	N/A	112.1.176.193(Suzhou, Jiangsu)	mother	18-29years old	Y	Central China	female	3-8years old	N	Three or more	Positive	Positive	N	Social health insurance	50000-150000RMB	News	Middle and high schools	Y	N	N	N
140	2021/11/15 11:37:23	199s	WeChat	N/A	223.104.35.196(Hefei, Anhui)	mother	30years old and above	N	Central China	male	3-8years old	Y	Two	Positive	Positive	N	Social health insurance	20000-50000RMB	News	Bachelor degree	Y	N	Y	N
141	2021/11/15 11:37:33	80s	WeChat	N/A	36.28.12.77(Hangzhou, Zhejiang)	mother	18-29years old	N	Central China	male	3-8years old	Y	Two	Positive	Positive	N	Social health insurance	20000-50000RMB	School	Middle and high schools	Y	N	N	N
142	2021/11/15 11:37:48	107s	WeChat	N/A	39.144.38.164(Hefei, Anhui)	mother	30years old and above	N	Central China	female	3-8years old	Y	One	Positive	Positive	Y	Social health insurance	0-20000RMB	Communities and units	Bachelor degree	Y	N	Y	Y
143	2021/11/15 11:37:58	128s	WeChat	N/A	36.62.164.163(Chuzhou,Anhui)	father	18-29years old	Y	Central China	male	3-8years old	Y	Two	Positive	Positive	N	None	50000-150000RMB	Network (including we-media, wechat moments, Weibo, etc.)	Middle and high schools	Y	N	Y	N
144	2021/11/15 11:38:32	196s	WeChat	N/A	39.144.35.84(Hefei, Anhui)	father	18-29years old	Y	Central China	male	3-8years old	Y	One	Hesitate	Hesitate	Y	Social health insurance	50000-150000RMB	School	Junior college	Y	N	N	N
145	2021/11/15 11:38:32	224s	WeChat	N/A	120.243.37.186(Bozhou,Anhui)	mother	30years old and above	Y	Eastern China	female	3-8years old	N	Three or more	Delay	Delay	N	Social health insurance	0-20000RMB	School	Middle and high schools	Y	N	N	N
146	2021/11/15 11:38:56	62s	WeChat	N/A	112.1.176.193(Suzhou, Jiangsu)	mother	18-29years old	Y	Central China	female	3-8years old	N	Three or more	Positive	Positive	N	Social health insurance	50000-150000RMB	News	Middle and high schools	Y	N	N	N
147	2021/11/15 11:39:44	128s	WeChat	N/A	39.144.159.144(Chuzhou,Anhui)	mother	30years old and above	N	Central China	male	3-8years old	Y	Three or more	Positive	Positive	N	Social health insurance	0-20000RMB	School	Middle and high schools	Y	N	N	N
148	2021/11/15 11:39:48	148s	WeChat	N/A	36.59.97.48(Bozhou,Anhui)	mother	30years old and above	N	Central China	female	3-8years old	Y	Two	Positive	Positive	N	Social health insurance	20000-50000RMB	School	Bachelor degree	Y	N	N	N
149	2021/11/15 11:40:17	71s	WeChat	N/A	120.243.68.250(Bozhou,Anhui)	mother	30years old and above	N	Central China	female	3-8years old	Y	Two	Positive	Positive	Y	Both	More than 500000	Network (including we-media, wechat moments, Weibo, etc.)	Bachelor degree	Y	N	N	N
150	2021/11/15 11:40:22	64s	WeChat	N/A	36.17.91.242(Hangzhou, Zhejiang)	father	30years old and above	N	Central China	male	13-17years old	Y	One	Positive	Positive	N	Social health insurance	50000-150000RMB	Communities and units	Middle and high schools	Y	N	N	N
151	2021/11/15 11:40:23	86s	WeChat	N/A	117.136.102.16(Hefei, Anhui)	mother	30years old and above	N	Central China	female	3-8years old	Y	Two	Positive	Positive	Y	Social health insurance	0-20000RMB	School	Bachelor degree	Y	N	N	N
152	2021/11/15 11:40:38	94s	WeChat	N/A	120.243.73.98(Bozhou,Anhui)	mother	30years old and above	N	Central China	female	3-8years old	Y	Two	Positive	Positive	N	Both	150000-500000RMB	School	Junior college	Y	N	Y	Y
153	2021/11/15 11:40:40	119s	WeChat	N/A	36.4.196.64(Bozhou,Anhui)	mother	18-29years old	Y	Central China	male	3-8years old	Y	One	Positive	Positive	N	None	0-20000RMB	School	Middle and high schools	Y	N	N	Y
154	2021/11/15 11:40:55	80s	WeChat	N/A	39.144.159.145(Chuzhou,Anhui)	mother	30years old and above	Y	Central China	female	3-8years old	Y	One	Hesitate	Hesitate	Y	None	20000-50000RMB	Communities and units	Bachelor degree	Y	N	Y	Y
155	2021/11/15 11:41:01	86s	WeChat	N/A	39.144.159.181(Chuzhou,Anhui)	father	30years old and above	Y	Central China	female	3-8years old	Y	Two	Positive	Positive	N	None	50000-150000RMB	School	Middle and high schools	Y	N	N	N
156	2021/11/15 11:41:17	158s	WeChat	N/A	122.96.32.69(Nanjing, Jiangsu)	mother	30years old and above	N	Central China	male	3-8years old	Y	Three or more	Positive	Hesitate	Y	Both	20000-50000RMB	Communities and units	Middle and high schools	Y	N	N	N
157	2021/11/15 11:41:28	46s	WeChat	N/A	36.17.91.242(Hangzhou, Zhejiang)	father	30years old and above	N	Central China	male	13-17years old	Y	One	Positive	Positive	N	Social health insurance	50000-150000RMB	Communities and units	Middle and high schools	Y	N	N	N
158	2021/11/15 11:41:28	86s	WeChat	N/A	114.107.218.232(Lu'an,Anhui)	father	30years old and above	N	Central China	female	3-8years old	Y	Two	Positive	Positive	N	Social health insurance	50000-150000RMB	News	Bachelor degree	Y	N	N	N
159	2021/11/15 11:41:43	252s	WeChat	N/A	39.144.38.21(Hefei, Anhui)	mother	30years old and above	N	Central China	female	3-8years old	Y	Two	Positive	Positive	N	Social health insurance	More than 500000	Other	Middle and high schools	Y	N	N	N
160	2021/11/15 11:41:53	128s	WeChat	N/A	36.59.38.134(Hefei, Anhui)	mother	30years old and above	N	Central China	female	3-8years old	Y	Two	Positive	Positive	Y	Both	50000-150000RMB	News	Junior college	Y	N	N	N
161	2021/11/15 11:41:57	67s	WeChat	N/A	112.17.247.230(Unknown,Zhejiang)	father	30years old and above	N	Eastern China	female	3-8years old	Y	One	Positive	Positive	N	Both	150000-500000RMB	School	Master degree or above	Y	N	N	N
162	2021/11/15 11:42:28	128s	WeChat	N/A	120.199.53.222(Hangzhou, Zhejiang)	mother	30years old and above	N	Eastern China	male	9-12years old	Y	Two	Positive	Positive	N	Both	150000-500000RMB	School	Master degree or above	Y	N	N	Y
163	2021/11/15 11:42:31	85s	WeChat	N/A	120.243.66.171(Bozhou,Anhui)	mother	18-29years old	N	Central China	male	3-8years old	N	Two	Positive	Positive	N	Social health insurance	0-20000RMB	School	Middle and high schools	Y	N	N	N
164	2021/11/15 11:42:34	109s	WeChat	N/A	58.243.250.225(Unknown,Anhui)	mother	18-29years old	N	Eastern China	female	3-8years old	Y	Two	Positive	Positive	N	Social health insurance	0-20000RMB	School	Middle and high schools	Y	N	N	N
165	2021/11/15 11:42:36	326s	WeChat	N/A	223.104.18.170(Fuyang,Anhui)	mother	30years old and above	Y	Central China	female	3-8years old	Y	One	Positive	Positive	N	Social health insurance	50000-150000RMB	School	Bachelor degree	Y	N	N	N
166	2021/11/15 11:42:57	381s	WeChat	N/A	36.61.216.110(Hefei, Anhui)	mother	30years old and above	Y	Central China	male	3-8years old	N	One	Refuse	Positive	N	Social health insurance	50000-150000RMB	Communities and units	Bachelor degree	Y	N	Y	N
167	2021/11/15 11:43:19	115s	WeChat	N/A	112.17.247.244(Unknown,Zhejiang)	father	30years old and above	N	Eastern China	male	3-8years old	Y	One	Positive	Positive	N	Social health insurance	150000-500000RMB	News	Master degree or above	Y	N	N	Y
168	2021/11/15 11:44:06	132s	WeChat	N/A	114.105.195.9(Ma'anshan,Anhui)	mother	30years old and above	Y	Central China	male	3-8years old	N	One	Positive	Positive	N	Both	20000-50000RMB	School	Bachelor degree	Y	N	N	N
169	2021/11/15 11:44:31	108s	WeChat	N/A	117.136.117.220(Hefei, Anhui)	mother	30years old and above	Y	Central China	female	3-8years old	Y	Two	Positive	Positive	Y	None	20000-50000RMB	School	Bachelor degree	N	N	N	N
170	2021/11/15 11:44:56	123s	WeChat	N/A	223.241.14.66(Bozhou,Anhui)	mother	30years old and above	Y	Eastern China	female	3-8years old	Y	Three or more	Positive	Positive	N	Social health insurance	20000-50000RMB	News	Middle and high schools	Y	N	N	N
171	2021/11/15 11:44:59	74s	WeChat	N/A	36.57.137.220(Hefei, Anhui)	mother	30years old and above	N	Central China	female	9-12years old	Y	One	Positive	Positive	N	Social health insurance	0-20000RMB	School	Junior college	Y	Y	N	Y
172	2021/11/15 11:45:00	54s	WeChat	N/A	112.17.238.102(Unknown,Zhejiang)	father	30years old and above	N	Eastern China	male	0-2years old	Y	One	Positive	Positive	N	Social health insurance	50000-150000RMB	Communities and units	Junior college	Y	N	N	N
173	2021/11/15 11:45:13	172s	WeChat	N/A	120.243.72.28(Bozhou,Anhui)	mother	30years old and above	N	Central China	female	3-8years old	Y	Three or more	Positive	Positive	N	Social health insurance	150000-500000RMB	School	Middle and high schools	Y	N	N	N
174	2021/11/15 11:45:37	440s	WeChat	N/A	120.199.134.170(Huzhou, Zhejiang)	father	30years old and above	Y	Eastern China	male	3-8years old	Y	One	Positive	Positive	N	Social health insurance	20000-50000RMB	School	Junior college	Y	N	N	N
175	2021/11/15 11:45:40	139s	WeChat	N/A	223.104.35.50(Hefei, Anhui)	mother	18-29years old	Y	Eastern China	female	3-8years old	Y	One	Positive	Positive	N	Social health insurance	50000-150000RMB	School	Middle and high schools	N	N	N	Y
176	2021/11/15 11:45:42	90s	WeChat	N/A	39.144.35.190(Hefei, Anhui)	mother	30years old and above	Y	Central China	male	3-8years old	Y	Two	Positive	Positive	N	Social health insurance	20000-50000RMB	School	Junior college	Y	N	N	N
177	2021/11/15 11:46:41	211s	WeChat	N/A	120.243.71.52(Bozhou,Anhui)	mother	30years old and above	N	Central China	male	3-8years old	Y	Two	Positive	Positive	N	Social health insurance	50000-150000RMB	News	Middle and high schools	Y	N	N	N
178	2021/11/15 11:47:33	287s	WeChat	N/A	120.243.66.101(Bozhou,Anhui)	mother	30years old and above	N	Central China	male	3-8years old	Y	Two	Hesitate	Positive	N	Social health insurance	0-20000RMB	School	Middle and high schools	Y	N	N	Y
179	2021/11/15 11:47:35	103s	WeChat	N/A	124.160.217.215(Hangzhou, Zhejiang)	father	30years old and above	Y	Eastern China	male	3-8years old	Y	Two	Delay	Delay	Y	Both	150000-500000RMB	News	Bachelor degree	Y	N	Y	Y
180	2021/11/15 11:47:58	195s	WeChat	N/A	120.199.134.38(Huzhou, Zhejiang)	mother	30years old and above	N	Eastern China	male	9-12years old	Y	One	Positive	Positive	N	Social health insurance	20000-50000RMB	School	Middle and high schools	Y	N	N	N
181	2021/11/15 11:48:21	145s	WeChat	N/A	36.61.173.51(Hefei, Anhui)	mother	30years old and above	Y	Eastern China	male	3-8years old	Y	Two	Hesitate	Positive	N	Social health insurance	20000-50000RMB	School	Middle and high schools	Y	N	N	N
182	2021/11/15 11:48:46	75s	WeChat	N/A	120.199.134.170(Huzhou, Zhejiang)	father	30years old and above	N	Eastern China	female	3-8years old	Y	Two	Positive	Positive	Y	Social health insurance	50000-150000RMB	News	Junior college	Y	N	N	N
183	2021/11/15 11:49:16	111s	WeChat	N/A	120.243.95.239(Bozhou,Anhui)	mother	30years old and above	Y	Central China	female	3-8years old	Y	Two	Positive	Positive	N	Social health insurance	50000-150000RMB	School	Middle and high schools	Y	N	N	N
184	2021/11/15 11:50:28	100s	WeChat	N/A	223.104.246.145(Hangzhou, Zhejiang)	mother	30years old and above	Y	Eastern China	male	3-8years old	N	Two	Hesitate	Hesitate	Y	None	More than 500000	School	Junior college	Y	N	N	Y
185	2021/11/15 11:50:47	71s	WeChat	N/A	36.32.200.76(Bozhou,Anhui)	mother	30years old and above	N	Central China	female	3-8years old	Y	Three or more	Positive	Positive	N	Social health insurance	0-20000RMB	School	Middle and high schools	Y	N	N	N
186	2021/11/15 11:50:53	285s	WeChat	N/A	120.243.55.158(Bozhou,Anhui)	mother	18-29years old	Y	Central China	female	3-8years old	Y	Two	Positive	Positive	N	None	20000-50000RMB	School	Junior college	Y	N	N	N
187	2021/11/15 11:51:17	36s	WeChat	N/A	223.104.247.58(Shaoxing,Zhejiang )	mother	30years old and above	N	Eastern China	male	3-8years old	Y	One	Positive	Positive	N	Social health insurance	150000-500000RMB	School	Bachelor degree	Y	N	N	N
188	2021/11/15 11:51:44	54s	WeChat	N/A	223.104.160.60(Unknown,Zhejiang)	mother	30years old and above	Y	Central China	male	3-8years old	N	One	Positive	Refuse	Y	Social health insurance	150000-500000RMB	News	Junior college	Y	N	N	N
189	2021/11/15 11:52:45	121s	WeChat	N/A	39.144.160.57(Huainan, Anhui)	mother	30years old and above	Y	Eastern China	female	3-8years old	N	Three or more	Positive	Positive	N	Social health insurance	20000-50000RMB	School	Middle and high schools	Y	N	N	N
190	2021/11/15 11:53:32	132s	WeChat	N/A	36.61.128.1(Hefei, Anhui)	mother	30years old and above	Y	Central China	male	3-8years old	Y	Two	Positive	Positive	N	Both	50000-150000RMB	School	Junior college	Y	N	N	Y
191	2021/11/15 11:54:12	63s	WeChat	N/A	39.144.35.213(Hefei, Anhui)	mother	30years old and above	N	Central China	female	3-8years old	Y	Two	Positive	Positive	Y	Both	50000-150000RMB	News	Bachelor degree	Y	N	N	N
192	2021/11/15 11:54:13	155s	WeChat	N/A	36.59.106.61(Bozhou,Anhui)	mother	30years old and above	Y	Central China	female	3-8years old	Y	Two	Delay	Positive	N	Social health insurance	0-20000RMB	School	Middle and high schools	Y	N	N	N
193	2021/11/15 11:54:20	66s	WeChat	N/A	114.107.218.190(Lu'an,Anhui)	mother	30years old and above	N	Central China	female	3-8years old	Y	Three or more	Positive	Positive	N	None	0-20000RMB	School	Junior college	Y	N	N	Y
194	2021/11/15 11:54:20	170s	WeChat	N/A	114.105.195.5(Ma'anshan,Anhui)	mother	30years old and above	Y	Central China	male	3-8years old	Y	Two	Refuse	Positive	N	Social health insurance	0-20000RMB	News	Middle and high schools	Y	N	N	N
195	2021/11/15 11:54:47	82s	WeChat	N/A	36.4.198.89(Bozhou,Anhui)	mother	18-29years old	Y	Central China	male	3-8years old	Y	Three or more	Positive	Positive	N	Social health insurance	0-20000RMB	School	Middle and high schools	Y	N	N	N
196	2021/11/15 11:55:10	107s	WeChat	N/A	115.227.182.76(Hangzhou, Zhejiang)	mother	30years old and above	N	Central China	female	3-8years old	Y	Two	Positive	Positive	N	Social health insurance	20000-50000RMB	News	Middle and high schools	Y	N	N	N
197	2021/11/15 11:55:26	95s	WeChat	N/A	171.223.97.51(Chengdu, Sichuan )	mother	30years old and above	Y	Western China	male	3-8years old	N	One	Delay	Delay	Y	Social health insurance	150000-500000RMB	School	Bachelor degree	Y	N	N	N
198	2021/11/15 11:55:32	116s	WeChat	N/A	58.243.254.89(Hefei, Anhui)	mother	30years old and above	Y	Central China	male	0-2years old	N	Two	Refuse	Positive	Y	None	50000-150000RMB	Network (including we-media, wechat moments, Weibo, etc.)	Bachelor degree	N	N	N	N
199	2021/11/15 11:56:06	115s	WeChat	N/A	223.104.160.3(Unknown,Zhejiang)	father	30years old and above	N	Eastern China	male	9-12years old	Y	Two	Positive	Positive	N	Social health insurance	50000-150000RMB	Communities and units	Middle and high schools	Y	N	N	N
200	2021/11/15 11:56:22	118s	WeChat	N/A	220.205.233.207(Hefei, Anhui)	mother	30years old and above	N	Eastern China	male	3-8years old	Y	Two	Positive	Positive	N	Social health insurance	0-20000RMB	School	Middle and high schools	Y	N	N	N
201	2021/11/15 11:56:27	85s	WeChat	N/A	36.4.243.130(Bozhou,Anhui)	mother	30years old and above	Y	Central China	female	3-8years old	Y	Two	Positive	Positive	Y	Social health insurance	50000-150000RMB	School	Middle and high schools	Y	N	N	N
202	2021/11/15 11:56:27	100s	WeChat	N/A	36.59.7.43(Hefei, Anhui)	mother	30years old and above	N	Central China	male	3-8years old	Y	Two	Positive	Positive	N	Social health insurance	20000-50000RMB	School	Junior college	Y	N	N	N
203	2021/11/15 11:57:15	159s	WeChat	N/A	117.64.26.147(Hefei, Anhui)	father	18-29years old	N	Central China	female	3-8years old	Y	Two	Hesitate	Positive	N	Social health insurance	20000-50000RMB	Network (including we-media, wechat moments, Weibo, etc.)	Middle and high schools	Y	N	N	N
204	2021/11/15 11:57:30	298s	WeChat	N/A	223.243.27.29(Bozhou,Anhui)	mother	30years old and above	Y	Central China	female	3-8years old	Y	Two	Positive	Positive	N	Social health insurance	50000-150000RMB	Communities and units	Bachelor degree	Y	N	N	N
205	2021/11/15 11:57:57	124s	WeChat	N/A	120.243.36.20(Bozhou,Anhui)	mother	18-29years old	Y	Central China	male	3-8years old	Y	Two	Positive	Positive	N	Social health insurance	0-20000RMB	School	Middle and high schools	Y	N	N	N
206	2021/11/15 11:58:12	102s	WeChat	N/A	39.144.34.121(Hefei, Anhui)	mother	30years old and above	N	Central China	male	3-8years old	Y	Two	Hesitate	Positive	Y	Social health insurance	20000-50000RMB	News	Bachelor degree	Y	N	Y	N
207	2021/11/15 11:58:31	88s	WeChat	N/A	36.4.242.144(Bozhou,Anhui)	mother	18-29years old	N	Central China	male	3-8years old	Y	Two	Positive	Positive	N	Social health insurance	150000-500000RMB	News	Junior college	Y	N	N	N
208	2021/11/15 11:58:32	59s	WeChat	N/A	39.144.34.182(Hefei, Anhui)	father	30years old and above	N	Eastern China	male	3-8years old	Y	One	Positive	Positive	N	Social health insurance	50000-150000RMB	News	Bachelor degree	Y	N	Y	N
209	2021/11/15 11:58:32	106s	WeChat	N/A	223.104.246.240(Hangzhou, Zhejiang)	father	30years old and above	N	Central China	female	13-17years old	Y	Two	Positive	Positive	N	Social health insurance	20000-50000RMB	Communities and units	Middle and high schools	Y	N	N	N
210	2021/11/15 11:58:36	85s	WeChat	N/A	115.192.204.147(Hangzhou, Zhejiang)	mother	30years old and above	N	Eastern China	female	3-8years old	Y	Two	Positive	Positive	Y	Both	50000-150000RMB	School	Bachelor degree	Y	N	Y	N
211	2021/11/15 11:59:44	111s	WeChat	N/A	171.92.73.44(Chengdu, Sichuan )	mother	30years old and above	Y	Eastern China	male	3-8years old	Y	Three or more	Positive	Positive	N	Both	50000-150000RMB	School	Middle and high schools	Y	N	N	N
212	2021/11/15 12:00:12	77s	WeChat	N/A	117.70.183.34(Lu'an,Anhui)	father	18-29years old	Y	Eastern China	female	3-8years old	Y	Two	Positive	Positive	N	Social health insurance	50000-150000RMB	School	Middle and high schools	Y	N	N	N
213	2021/11/15 12:00:13	237s	WeChat	N/A	36.35.165.52(Bozhou,Anhui)	mother	18-29years old	Y	Central China	male	3-8years old	Y	Two	Positive	Positive	N	Social health insurance	0-20000RMB	School	Middle and high schools	Y	N	N	N
214	2021/11/15 12:00:42	164s	WeChat	N/A	114.102.148.156(Hefei, Anhui)	mother	30years old and above	N	Central China	female	3-8years old	Y	Two	Positive	Positive	N	Social health insurance	0-20000RMB	School	Junior college	Y	N	N	N
215	2021/11/15 12:00:45	254s	WeChat	N/A	42.120.75.105(Hangzhou, Zhejiang)	mother	30years old and above	N	Eastern China	female	3-8years old	Y	Two	Positive	Positive	N	Both	More than 500000	School	Bachelor degree	Y	N	N	Y
216	2021/11/15 12:02:05	35s	WeChat	N/A	112.17.236.134(Unknown,Zhejiang)	mother	18-29years old	N	Eastern China	female	0-2years old	Y	One	Positive	Positive	N	Social health insurance	50000-150000RMB	Network (including we-media, wechat moments, Weibo, etc.)	Bachelor degree	Y	N	N	N
217	2021/11/15 12:02:26	47s	WeChat	N/A	183.157.10.193(Hangzhou, Zhejiang)	father	30years old and above	Y	Eastern China	male	3-8years old	Y	One	Hesitate	Hesitate	Y	Both	150000-500000RMB	News	Bachelor degree	Y	N	Y	N
218	2021/11/15 12:02:49	47s	WeChat	N/A	36.17.93.52(Hangzhou, Zhejiang)	father	30years old and above	N	Eastern China	female	9-12years old	Y	Two	Positive	Positive	Y	Social health insurance	150000-500000RMB	Communities and units	Bachelor degree	Y	N	Y	N
219	2021/11/15 12:03:10	44s	WeChat	N/A	223.104.159.129(Hangzhou, Zhejiang)	father	30years old and above	N	Eastern China	male	9-12years old	Y	One	Hesitate	Hesitate	N	Social health insurance	150000-500000RMB	School	Master degree or above	Y	N	Y	N
220	2021/11/15 12:03:10	104s	WeChat	N/A	120.243.71.147(Bozhou,Anhui)	mother	18-29years old	Y	Central China	male	3-8years old	Y	Two	Positive	Positive	Y	Social health insurance	20000-50000RMB	School	Middle and high schools	Y	N	N	N
221	2021/11/15 12:03:27	245s	WeChat	N/A	39.144.35.164(Hefei, Anhui)	mother	30years old and above	Y	Central China	female	3-8years old	Y	Three or more	Positive	Hesitate	N	None	More than 500000	News	Middle and high schools	Y	N	N	N
222	2021/11/15 12:03:34	65s	WeChat	N/A	111.0.190.245(Hangzhou, Zhejiang)	mother	30years old and above	Y	Eastern China	male	3-8years old	Y	One	Positive	Delay	Y	Social health insurance	50000-150000RMB	Communities and units	Bachelor degree	Y	N	Y	Y
223	2021/11/15 12:03:48	158s	WeChat	N/A	39.144.159.144(Chuzhou,Anhui)	father	30years old and above	N	Central China	female	3-8years old	Y	Three or more	Positive	Positive	N	Social health insurance	0-20000RMB	Communities and units	Middle and high schools	Y	N	N	N
224	2021/11/15 12:03:50	319s	WeChat	N/A	117.70.166.125(Lu'an,Anhui)	mother	30years old and above	N	Central China	male	3-8years old	Y	Two	Delay	Delay	Y	Social health insurance	More than 500000	Other	Middle and high schools	Y	N	N	Y
225	2021/11/15 12:04:10	115s	WeChat	N/A	36.4.197.26(Bozhou,Anhui)	mother	18-29years old	N	Central China	female	3-8years old	Y	Two	Positive	Positive	N	None	150000-500000RMB	School	Middle and high schools	Y	N	N	N
226	2021/11/15 12:04:26	134s	WeChat	N/A	120.243.54.10(Bozhou,Anhui)	mother	18-29years old	Y	Eastern China	male	3-8years old	Y	Two	Positive	Positive	N	Both	0-20000RMB	School	Junior college	Y	N	N	N
227	2021/11/15 12:04:46	149s	WeChat	N/A	39.172.16.13(Hangzhou, Zhejiang)	father	30years old and above	N	Eastern China	male	9-12years old	Y	One	Positive	Positive	N	Social health insurance	50000-150000RMB	School	Middle and high schools	Y	N	N	N
228	2021/11/15 12:06:10	75s	WeChat	N/A	218.108.14.186(Hangzhou, Zhejiang)	father	30years old and above	Y	Eastern China	female	9-12years old	Y	One	Positive	Positive	N	Social health insurance	50000-150000RMB	School	Bachelor degree	Y	N	N	N
229	2021/11/15 12:06:19	150s	WeChat	N/A	120.243.68.83(Bozhou,Anhui)	father	18-29years old	Y	Central China	male	3-8years old	Y	Two	Positive	Positive	N	Social health insurance	20000-50000RMB	Network (including we-media, wechat moments, Weibo, etc.)	Middle and high schools	Y	N	N	N
230	2021/11/15 12:07:09	66s	WeChat	N/A	218.108.14.187(Hangzhou, Zhejiang)	father	30years old and above	Y	Eastern China	male	3-8years old	Y	One	Positive	Hesitate	Y	Social health insurance	50000-150000RMB	School	Master degree or above	Y	N	Y	N
231	2021/11/15 12:07:17	132s	WeChat	N/A	115.206.110.187(Hangzhou, Zhejiang)	mother	30years old and above	Y	Eastern China	male	3-8years old	Y	One	Positive	Positive	Y	Social health insurance	50000-150000RMB	Communities and units	Bachelor degree	Y	N	Y	Y
232	2021/11/15 12:07:34	72s	WeChat	N/A	117.64.11.149(Hefei, Anhui)	mother	30years old and above	N	Central China	male	3-8years old	Y	One	Positive	Positive	Y	Social health insurance	20000-50000RMB	School	Bachelor degree	Y	N	N	Y
233	2021/11/15 12:07:44	154s	WeChat	N/A	120.243.95.152(Bozhou,Anhui)	mother	30years old and above	N	Central China	female	3-8years old	Y	Two	Positive	Positive	N	Social health insurance	50000-150000RMB	News	Middle and high schools	Y	N	N	N
234	2021/11/15 12:08:10	92s	WeChat	N/A	114.102.213.106(Anqing,Anhui)	father	30years old and above	N	Central China	male	3-8years old	Y	Two	Positive	Positive	N	Both	150000-500000RMB	School	Middle and high schools	Y	N	N	N
235	2021/11/15 12:08:44	74s	WeChat	N/A	112.17.236.136(Unknown,Zhejiang)	mother	30years old and above	Y	Eastern China	male	0-2years old	N	Two	Delay	Positive	Y	Social health insurance	50000-150000RMB	News	Bachelor degree	Y	N	Y	Y
236	2021/11/15 12:09:12	47s	WeChat	N/A	112.10.187.21(Hangzhou, Zhejiang)	mother	18-29years old	N	Central China	male	3-8years old	Y	One	Positive	Positive	N	Both	150000-500000RMB	Network (including we-media, wechat moments, Weibo, etc.)	Bachelor degree	Y	N	Y	N
237	2021/11/15 12:10:11	93s	WeChat	N/A	120.243.68.63(Bozhou,Anhui)	mother	18-29years old	N	Central China	female	3-8years old	Y	Two	Positive	Positive	N	Social health insurance	50000-150000RMB	Communities and units	Junior college	Y	N	N	N
238	2021/11/15 12:10:15	82s	WeChat	N/A	117.70.132.195(Lu'an,Anhui)	father	30years old and above	Y	Central China	female	3-8years old	Y	One	Positive	Positive	N	Both	20000-50000RMB	News	Junior college	Y	N	Y	N
239	2021/11/15 12:10:18	181s	WeChat	N/A	58.243.254.250(Hefei, Anhui)	father	30years old and above	Y	Central China	female	3-8years old	Y	Two	Positive	Positive	N	Social health insurance	50000-150000RMB	News	Junior college	Y	N	Y	N
240	2021/11/15 12:10:57	135s	WeChat	N/A	111.39.79.7(Bozhou,Anhui)	mother	30years old and above	Y	Central China	male	3-8years old	N	One	Refuse	Positive	Y	Both	50000-150000RMB	School	Bachelor degree	Y	N	N	Y
241	2021/11/15 12:11:41	76s	WeChat	N/A	36.59.43.9(Hefei, Anhui)	mother	18-29years old	N	Central China	male	3-8years old	Y	Two	Positive	Positive	N	Social health insurance	20000-50000RMB	News	Middle and high schools	Y	N	N	Y
242	2021/11/15 12:12:07	74s	WeChat	N/A	223.104.159.225(Hangzhou, Zhejiang)	mother	18-29years old	N	Eastern China	male	0-2years old	Y	One	Positive	Positive	N	Social health insurance	20000-50000RMB	Communities and units	Middle and high schools	N	N	N	N
243	2021/11/15 12:12:10	73s	WeChat	N/A	115.206.79.23(Hangzhou, Zhejiang)	mother	30years old and above	N	Central China	female	13-17years old	Y	One	Positive	Positive	Y	Both	150000-500000RMB	Other	Bachelor degree	Y	Y	Y	Y
244	2021/11/15 12:12:23	124s	WeChat	N/A	120.243.72.40(Bozhou,Anhui)	mother	30years old and above	Y	Eastern China	female	3-8years old	Y	One	Positive	Positive	N	Both	50000-150000RMB	School	Middle and high schools	Y	Y	N	N
245	2021/11/15 12:12:26	147s	WeChat	N/A	120.243.66.105(Bozhou,Anhui)	mother	30years old and above	Y	Central China	male	3-8years old	Y	Two	Positive	Positive	N	Social health insurance	20000-50000RMB	Network (including we-media, wechat moments, Weibo, etc.)	Middle and high schools	Y	N	N	N
246	2021/11/15 12:13:03	143s	WeChat	N/A	36.4.196.234(Bozhou,Anhui)	mother	30years old and above	N	Central China	female	3-8years old	Y	Two	Positive	Positive	N	Social health insurance	0-20000RMB	School	Middle and high schools	Y	N	N	N
247	2021/11/15 12:13:35	130s	WeChat	N/A	39.144.34.55(Hefei, Anhui)	mother	18-29years old	Y	Central China	male	3-8years old	N	Two	Refuse	Delay	N	Social health insurance	20000-50000RMB	Network (including we-media, wechat moments, Weibo, etc.)	Middle and high schools	Y	N	N	N
248	2021/11/15 12:13:52	109s	WeChat	N/A	117.136.118.110(Fuyang,Anhui)	father	18-29years old	Y	Central China	male	3-8years old	Y	One	Positive	Positive	Y	Both	20000-50000RMB	School	Middle and high schools	Y	N	N	N
249	2021/11/15 12:14:39	104s	WeChat	N/A	117.70.144.57(Lu'an,Anhui)	mother	30years old and above	Y	Central China	male	3-8years old	Y	Two	Positive	Positive	Y	Social health insurance	50000-150000RMB	School	Master degree or above	Y	N	Y	N
250	2021/11/15 12:15:23	61s	WeChat	N/A	112.17.240.220(Unknown,Zhejiang)	mother	30years old and above	N	Central China	male	3-8years old	Y	Two	Positive	Positive	Y	Both	150000-500000RMB	Communities and units	Master degree or above	Y	N	Y	N
251	2021/11/15 12:16:28	102s	WeChat	N/A	223.104.165.189(Hangzhou, Zhejiang)	mother	30years old and above	Y	Central China	female	13-17years old	Y	One	Positive	Positive	Y	Social health insurance	50000-150000RMB	Communities and units	Bachelor degree	Y	N	Y	Y
252	2021/11/15 12:17:28	155s	WeChat	N/A	223.104.37.89(Unknown,Anhui)	mother	18-29years old	N	Eastern China	female	3-8years old	Y	One	Positive	Positive	N	None	20000-50000RMB	Network (including we-media, wechat moments, Weibo, etc.)	Junior college	Y	N	N	N
253	2021/11/15 12:17:48	159s	WeChat	N/A	36.4.196.70(Bozhou,Anhui)	father	18-29years old	Y	Central China	male	3-8years old	N	Two	Positive	Positive	N	Social health insurance	50000-150000RMB	School	Junior college	Y	N	N	N
254	2021/11/15 12:18:08	187s	WeChat	N/A	36.32.200.103(Bozhou,Anhui)	mother	30years old and above	Y	Eastern China	male	3-8years old	Y	Two	Positive	Positive	N	Social health insurance	50000-150000RMB	News	Middle and high schools	Y	N	N	N
255	2021/11/15 12:18:50	62s	WeChat	N/A	60.186.114.101(Hangzhou, Zhejiang)	mother	30years old and above	N	Eastern China	female	9-12years old	N	Two	Positive	Positive	N	Social health insurance	150000-500000RMB	School	Junior college	Y	N	N	N
256	2021/11/15 12:19:28	105s	WeChat	N/A	120.243.37.246(Bozhou,Anhui)	mother	30years old and above	N	Central China	female	3-8years old	Y	Three or more	Positive	Positive	N	Social health insurance	0-20000RMB	School	Middle and high schools	Y	N	N	N
257	2021/11/15 12:20:21	304s	WeChat	N/A	114.105.194.71(Ma'anshan,Anhui)	mother	30years old and above	Y	Western China	female	3-8years old	Y	Two	Positive	Positive	N	Both	20000-50000RMB	News	Middle and high schools	Y	N	N	N
258	2021/11/15 12:21:17	95s	WeChat	N/A	117.70.139.3(Lu'an,Anhui)	mother	18-29years old	Y	Central China	male	3-8years old	Y	Three or more	Positive	Positive	N	None	50000-150000RMB	School	Middle and high schools	Y	N	Y	N
259	2021/11/15 12:21:21	163s	WeChat	N/A	112.17.247.69(Unknown,Zhejiang)	mother	30years old and above	Y	Eastern China	male	9-12years old	Y	Two	Positive	Hesitate	Y	Social health insurance	50000-150000RMB	Network (including we-media, wechat moments, Weibo, etc.)	Bachelor degree	Y	N	Y	Y
260	2021/11/15 12:22:08	45s	WeChat	N/A	182.97.235.177(Nanchang, Jiangxi)	father	30years old and above	Y	Central China	male	0-2years old	Y	Two	Refuse	Refuse	Y	Social health insurance	50000-150000RMB	Network (including we-media, wechat moments, Weibo, etc.)	Master degree or above	Y	N	Y	Y
261	2021/11/15 12:22:44	80s	WeChat	N/A	112.17.240.128(Unknown,Zhejiang)	mother	30years old and above	N	Eastern China	female	3-8years old	N	Two	Positive	Positive	Y	Social health insurance	150000-500000RMB	School	Junior college	Y	N	N	Y
262	2021/11/15 12:22:47	76s	WeChat	N/A	36.4.196.31(Bozhou,Anhui)	mother	18-29years old	Y	Central China	female	3-8years old	Y	Two	Positive	Positive	Y	Social health insurance	0-20000RMB	School	Junior college	Y	N	N	N
263	2021/11/15 12:23:17	132s	WeChat	N/A	36.4.242.23(Bozhou,Anhui)	mother	18-29years old	N	Central China	female	3-8years old	Y	Two	Positive	Positive	N	Social health insurance	50000-150000RMB	Communities and units	Bachelor degree	Y	N	N	N
264	2021/11/15 12:23:43	275s	WeChat	N/A	36.4.199.108(Bozhou,Anhui)	mother	30years old and above	N	Eastern China	male	3-8years old	Y	Two	Positive	Positive	N	Social health insurance	20000-50000RMB	Communities and units	Bachelor degree	Y	N	Y	N
265	2021/11/15 12:24:05	262s	WeChat	N/A	112.64.119.245(Shanghai)	mother	30years old and above	N	Eastern China	female	3-8years old	Y	Three or more	Positive	Positive	Y	Social health insurance	20000-50000RMB	School	Middle and high schools	Y	N	N	N
266	2021/11/15 12:24:12	113s	WeChat	N/A	39.144.103.4(Beijng)	mother	30years old and above	N	Central China	female	3-8years old	Y	Two	Positive	Positive	N	Social health insurance	50000-150000RMB	School	Middle and high schools	Y	N	N	Y
267	2021/11/15 12:24:13	154s	WeChat	N/A	120.243.81.254(Bozhou,Anhui)	mother	30years old and above	N	Central China	male	3-8years old	N	Three or more	Positive	Positive	N	None	0-20000RMB	School	Middle and high schools	Y	N	N	N
268	2021/11/15 12:24:21	38s	WeChat	N/A	36.4.196.31(Bozhou,Anhui)	mother	18-29years old	Y	Central China	male	3-8years old	Y	Two	Positive	Positive	N	Social health insurance	0-20000RMB	School	Junior college	Y	N	N	N
269	2021/11/15 12:24:24	137s	WeChat	N/A	58.243.250.12(Unknown,Anhui)	mother	18-29years old	N	Central China	male	3-8years old	N	Two	Refuse	Positive	Y	Both	50000-150000RMB	School	Bachelor degree	Y	N	N	N
270	2021/11/15 12:25:46	80s	WeChat	N/A	114.98.59.61(Bozhou,Anhui)	father	30years old and above	N	Central China	male	3-8years old	Y	Two	Positive	Positive	N	Social health insurance	20000-50000RMB	School	Bachelor degree	Y	N	N	N
271	2021/11/15 12:26:45	73s	WeChat	N/A	223.104.33.6(Hefei, Anhui)	mother	30years old and above	N	Central China	female	3-8years old	Y	Two	Positive	Positive	N	Social health insurance	50000-150000RMB	Communities and units	Bachelor degree	Y	N	Y	Y
272	2021/11/15 12:28:09	256s	WeChat	N/A	120.243.66.111(Bozhou,Anhui)	mother	30years old and above	N	Central China	male	3-8years old	N	One	Hesitate	Hesitate	N	Social health insurance	50000-150000RMB	Network (including we-media, wechat moments, Weibo, etc.)	Junior college	Y	Y	N	N
273	2021/11/15 12:28:21	326s	WeChat	N/A	36.4.198.7(Bozhou,Anhui)	mother	30years old and above	N	Central China	female	3-8years old	Y	Three or more	Positive	Positive	N	Social health insurance	50000-150000RMB	Network (including we-media, wechat moments, Weibo, etc.)	Middle and high schools	Y	N	N	N
274	2021/11/15 12:28:42	426s	WeChat	N/A	114.107.219.186(Lu'an,Anhui)	mother	18-29years old	N	Central China	male	3-8years old	Y	Two	Positive	Positive	N	Both	0-20000RMB	Communities and units	Middle and high schools	null	N	N	N
275	2021/11/15 12:29:57	504s	WeChat	N/A	117.70.128.52(Lu'an,Anhui)	father	30years old and above	N	Central China	female	3-8years old	Y	Two	Refuse	Positive	N	Social health insurance	50000-150000RMB	Communities and units	Bachelor degree	Y	N	Y	N
276	2021/11/15 12:31:09	79s	WeChat	N/A	122.224.20.250(Shaoxing,Zhejiang )	father	30years old and above	N	Eastern China	male	3-8years old	Y	One	Positive	Positive	N	Social health insurance	50000-150000RMB	School	Bachelor degree	Y	N	N	N
277	2021/11/15 12:31:34	59s	WeChat	N/A	183.162.53.169(Hefei, Anhui)	mother	30years old and above	Y	Central China	female	3-8years old	Y	One	Hesitate	Delay	Y	Social health insurance	20000-50000RMB	School	Bachelor degree	Y	N	N	Y
278	2021/11/15 12:34:36	75s	WeChat	N/A	112.123.185.250(Bozhou,Anhui)	mother	18-29years old	Y	Eastern China	female	3-8years old	N	Two	Hesitate	Positive	N	Social health insurance	20000-50000RMB	School	Middle and high schools	N	Y	N	N
279	2021/11/15 12:34:39	92s	WeChat	N/A	120.243.36.42(Bozhou,Anhui)	father	30years old and above	N	Central China	male	3-8years old	Y	One	Positive	Positive	N	Social health insurance	50000-150000RMB	Communities and units	Bachelor degree	Y	N	N	N
280	2021/11/15 12:36:51	484s	WeChat	N/A	61.156.111.92(Qingdao, Shandong)	mother	18-29years old	N	Eastern China	female	3-8years old	Y	Two	Positive	Positive	N	Social health insurance	50000-150000RMB	School	Middle and high schools	Y	N	N	N
281	2021/11/15 12:37:12	64s	WeChat	N/A	112.17.238.135(Unknown,Zhejiang)	father	30years old and above	N	Eastern China	male	13-17years old	Y	One	Positive	Positive	N	Social health insurance	150000-500000RMB	News	Bachelor degree	Y	N	N	N
282	2021/11/15 12:37:42	232s	WeChat	N/A	36.7.82.65(Hefei, Anhui)	mother	30years old and above	Y	Central China	female	3-8years old	N	One	Hesitate	Refuse	Y	Social health insurance	50000-150000RMB	Network (including we-media, wechat moments, Weibo, etc.)	Bachelor degree	N	N	N	Y
283	2021/11/15 12:37:50	161s	WeChat	N/A	120.243.68.160(Bozhou,Anhui)	father	30years old and above	N	Central China	female	3-8years old	Y	Two	Positive	Positive	N	Social health insurance	20000-50000RMB	School	Junior college	Y	N	N	N
284	2021/11/15 12:38:43	205s	WeChat	N/A	120.243.72.37(Bozhou,Anhui)	mother	30years old and above	Y	Western China	male	3-8years old	Y	Three or more	Hesitate	Positive	N	Social health insurance	20000-50000RMB	School	Middle and high schools	Y	N	N	N
285	2021/11/15 12:39:11	79s	WeChat	N/A	39.144.34.134(Hefei, Anhui)	father	18-29years old	Y	Central China	female	3-8years old	Y	One	Positive	Positive	N	Social health insurance	50000-150000RMB	School	Middle and high schools	Y	N	N	N
286	2021/11/15 12:39:11	160s	WeChat	N/A	114.105.195.194(Ma'anshan,Anhui)	mother	30years old and above	Y	Eastern China	male	3-8years old	Y	Two	Positive	Positive	Y	Social health insurance	50000-150000RMB	Network (including we-media, wechat moments, Weibo, etc.)	Bachelor degree	Y	N	N	N
287	2021/11/15 12:43:22	119s	WeChat	N/A	223.104.244.230(Hangzhou, Zhejiang)	mother	30years old and above	Y	Eastern China	male	3-8years old	Y	One	Positive	Positive	N	Both	50000-150000RMB	Network (including we-media, wechat moments, Weibo, etc.)	Bachelor degree	Y	N	N	Y
288	2021/11/15 12:43:34	90s	WeChat	N/A	117.68.210.123(Hefei, Anhui)	mother	30years old and above	N	Eastern China	female	3-8years old	N	One	Positive	Positive	N	Social health insurance	50000-150000RMB	News	Junior college	Y	N	N	Y
289	2021/11/15 12:44:13	231s	WeChat	N/A	36.4.242.58(Bozhou,Anhui)	mother	30years old and above	Y	Eastern China	male	3-8years old	Y	Two	Positive	Positive	N	Social health insurance	50000-150000RMB	School	Junior college	Y	N	Y	Y
290	2021/11/15 12:44:24	364s	WeChat	N/A	39.144.34.115(Hefei, Anhui)	mother	30years old and above	Y	Eastern China	female	3-8years old	N	Three or more	Positive	Positive	N	Social health insurance	0-20000RMB	School	Middle and high schools	Y	N	N	N
291	2021/11/15 12:45:45	84s	WeChat	N/A	112.32.4.233(Hefei, Anhui)	mother	30years old and above	Y	Central China	female	3-8years old	Y	One	Positive	Positive	Y	Social health insurance	0-20000RMB	School	Junior college	Y	N	N	N
292	2021/11/15 12:45:56	108s	WeChat	N/A	117.132.72.58(Zibo, Shandong)	mother	30years old and above	N	Eastern China	male	0-2years old	Y	One	Hesitate	Hesitate	Y	Social health insurance	20000-50000RMB	Network (including we-media, wechat moments, Weibo, etc.)	Bachelor degree	Y	N	N	N
293	2021/11/15 12:46:07	92s	WeChat	N/A	223.104.244.105(Hangzhou, Zhejiang)	father	30years old and above	N	Eastern China	female	3-8years old	N	One	Refuse	Refuse	Y	Social health insurance	50000-150000RMB	Network (including we-media, wechat moments, Weibo, etc.)	Bachelor degree	Y	N	N	Y
294	2021/11/15 12:47:18	80s	WeChat	N/A	120.243.35.23(Bozhou,Anhui)	mother	30years old and above	Y	Central China	female	3-8years old	Y	Two	Delay	Delay	Y	Social health insurance	50000-150000RMB	Communities and units	Middle and high schools	Y	N	N	N
295	2021/11/15 12:47:34	96s	WeChat	N/A	120.243.36.196(Bozhou,Anhui)	mother	18-29years old	Y	Central China	female	3-8years old	Y	Two	Positive	Positive	Y	None	0-20000RMB	School	Middle and high schools	Y	N	N	N
296	2021/11/15 12:50:00	77s	WeChat	N/A	223.104.247.20(Hangzhou, Zhejiang)	mother	30years old and above	N	Eastern China	male	3-8years old	N	Two	Refuse	Refuse	Y	Social health insurance	150000-500000RMB	Network (including we-media, wechat moments, Weibo, etc.)	Master degree or above	N	N	N	Y
297	2021/11/15 12:51:51	57s	WeChat	N/A	60.190.249.178(Hangzhou, Zhejiang)	mother	30years old and above	Y	Eastern China	female	3-8years old	Y	Two	Delay	Delay	N	Both	150000-500000RMB	School	Master degree or above	N	N	N	Y
298	2021/11/15 12:53:00	258s	WeChat	N/A	120.243.81.164(Bozhou,Anhui)	mother	30years old and above	Y	Eastern China	male	3-8years old	Y	Two	Positive	Positive	N	Social health insurance	0-20000RMB	Communities and units	Junior college	Y	N	N	Y
299	2021/11/15 12:53:32	66s	WeChat	N/A	183.156.165.91(Hangzhou, Zhejiang)	mother	30years old and above	N	Eastern China	female	9-12years old	Y	One	Positive	Positive	N	Both	150000-500000RMB	School	Bachelor degree	Y	N	Y	N
300	2021/11/15 12:55:21	68s	WeChat	N/A	122.235.153.46(Hangzhou, Zhejiang)	mother	30years old and above	N	Eastern China	male	3-8years old	Y	One	Positive	Positive	Y	Both	150000-500000RMB	School	Master degree or above	Y	N	N	N
301	2021/11/15 12:55:41	97s	WeChat	N/A	183.159.249.250(Hangzhou, Zhejiang)	mother	30years old and above	Y	Eastern China	male	3-8years old	N	Two	Hesitate	Hesitate	Y	Social health insurance	50000-150000RMB	Network (including we-media, wechat moments, Weibo, etc.)	Bachelor degree	N	N	N	N
302	2021/11/15 12:56:34	96s	WeChat	N/A	36.59.8.247(Hefei, Anhui)	father	30years old and above	Y	Eastern China	male	3-8years old	Y	Three or more	Positive	Positive	N	Social health insurance	20000-50000RMB	School	Middle and high schools	Y	N	N	N
303	2021/11/15 12:58:40	88s	WeChat	N/A	223.104.35.223(Hefei, Anhui)	father	30years old and above	N	Central China	female	3-8years old	Y	Two	Positive	Positive	N	Social health insurance	50000-150000RMB	School	Bachelor degree	Y	N	N	N
304	2021/11/15 12:59:10	101s	WeChat	N/A	112.123.17.173(Bozhou,Anhui)	mother	18-29years old	Y	Central China	male	3-8years old	Y	Two	Positive	Positive	N	Social health insurance	20000-50000RMB	News	Middle and high schools	Y	N	N	N
305	2021/11/15 13:00:31	80s	WeChat	N/A	36.59.14.243(Hefei, Anhui)	mother	18-29years old	N	Eastern China	female	0-2years old	Y	Two	Positive	Positive	N	Social health insurance	50000-150000RMB	News	Bachelor degree	Y	N	Y	N
306	2021/11/15 13:01:15	129s	WeChat	N/A	223.104.37.63(Unknown,Anhui)	mother	18-29years old	N	Central China	female	3-8years old	Y	One	Positive	Positive	N	Social health insurance	50000-150000RMB	School	Middle and high schools	Y	N	N	N
307	2021/11/15 13:01:40	100s	WeChat	N/A	39.144.159.160(Chuzhou,Anhui)	mother	18-29years old	Y	Eastern China	female	3-8years old	Y	Two	Positive	Positive	N	Social health insurance	50000-150000RMB	Network (including we-media, wechat moments, Weibo, etc.)	Junior college	Y	N	Y	N
308	2021/11/15 13:02:00	122s	WeChat	N/A	122.238.5.17(Jiaxing,Zhejiang )	father	30years old and above	Y	Eastern China	female	3-8years old	Y	Two	Refuse	Positive	N	Social health insurance	50000-150000RMB	School	Bachelor degree	Y	N	N	Y
309	2021/11/15 13:02:20	88s	WeChat	N/A	220.205.225.118(Wuhan, Hubei )	mother	18-29years old	Y	Central China	male	3-8years old	Y	Three or more	Positive	Positive	N	Social health insurance	0-20000RMB	News	Middle and high schools	Y	N	N	N
310	2021/11/15 13:02:34	197s	WeChat	N/A	220.180.114.102(Bozhou,Anhui)	father	18-29years old	Y	Eastern China	male	3-8years old	Y	Two	Delay	Positive	Y	Social health insurance	20000-50000RMB	Communities and units	Bachelor degree	Y	N	Y	Y
311	2021/11/15 13:02:41	240s	WeChat	N/A	112.123.17.54(Bozhou,Anhui)	mother	30years old and above	Y	Central China	male	3-8years old	Y	One	Refuse	Positive	N	Commercial insurance	50000-150000RMB	School	Middle and high schools	Y	Y	N	Y
312	2021/11/15 13:03:03	75s	WeChat	N/A	114.98.58.135(Bozhou,Anhui)	father	18-29years old	N	Central China	male	3-8years old	Y	Three or more	Positive	Positive	N	Social health insurance	20000-50000RMB	Network (including we-media, wechat moments, Weibo, etc.)	Middle and high schools	Y	N	N	N
313	2021/11/15 13:03:24	72s	WeChat	N/A	220.191.127.191(Hangzhou, Zhejiang)	mother	30years old and above	N	Eastern China	male	0-2years old	Y	One	Positive	Positive	Y	Social health insurance	150000-500000RMB	Communities and units	Master degree or above	N	N	N	N
314	2021/11/15 13:04:18	106s	WeChat	N/A	114.105.194.32(Ma'anshan,Anhui)	mother	18-29years old	N	Central China	male	3-8years old	Y	Two	Positive	Positive	N	Both	50000-150000RMB	School	Middle and high schools	Y	N	N	N
315	2021/11/15 13:04:34	45s	WeChat	N/A	223.104.244.149(Hangzhou, Zhejiang)	father	30years old and above	N	Eastern China	female	3-8years old	Y	Two	Positive	Positive	N	Social health insurance	More than 500000	School	Bachelor degree	Y	N	Y	N
316	2021/11/15 13:04:38	65s	WeChat	N/A	223.104.244.9(Hangzhou, Zhejiang)	mother	30years old and above	N	Eastern China	male	9-12years old	N	Two	Positive	Positive	N	Social health insurance	150000-500000RMB	School	Bachelor degree	Y	N	N	N
317	2021/11/15 13:05:24	148s	WeChat	N/A	36.4.243.48(Bozhou,Anhui)	mother	30years old and above	Y	Central China	female	3-8years old	Y	Two	Delay	Delay	N	Social health insurance	0-20000RMB	School	Middle and high schools	Y	N	N	N
318	2021/11/15 13:05:43	359s	WeChat	N/A	114.105.144.240(Bozhou,Anhui)	mother	30years old and above	Y	Central China	male	3-8years old	Y	Two	Positive	Positive	N	Commercial insurance	0-20000RMB	Network (including we-media, wechat moments, Weibo, etc.)	Bachelor degree	N	N	N	N
319	2021/11/15 13:05:54	87s	WeChat	N/A	36.5.116.179(Hefei, Anhui)	mother	30years old and above	N	Eastern China	female	3-8years old	Y	One	Refuse	Delay	Y	Social health insurance	150000-500000RMB	School	Bachelor degree	Y	Y	N	N
320	2021/11/15 13:06:05	157s	WeChat	N/A	39.182.9.229(Hangzhou, Zhejiang)	mother	30years old and above	N	Eastern China	male	3-8years old	Y	Two	Positive	Positive	N	Both	150000-500000RMB	News	Bachelor degree	Y	N	N	N
321	2021/11/15 13:06:52	162s	WeChat	N/A	114.107.219.132(Lu'an,Anhui)	mother	18-29years old	N	Central China	male	3-8years old	Y	Two	Positive	Positive	N	Social health insurance	20000-50000RMB	School	Middle and high schools	Y	N	N	N
322	2021/11/15 13:07:16	123s	WeChat	N/A	112.12.180.205(Wenzhou, Zhejiang)	mother	30years old and above	N	Central China	male	3-8years old	Y	Three or more	Positive	Positive	N	Social health insurance	0-20000RMB	School	Middle and high schools	Y	N	N	N
323	2021/11/15 13:07:34	44s	WeChat	N/A	39.144.159.158(Chuzhou,Anhui)	mother	30years old and above	N	Central China	male	3-8years old	Y	Two	Positive	Positive	N	None	20000-50000RMB	Network (including we-media, wechat moments, Weibo, etc.)	Bachelor degree	Y	N	Y	N
324	2021/11/15 13:08:12	131s	WeChat	N/A	120.243.55.189(Bozhou,Anhui)	mother	30years old and above	N	Central China	female	3-8years old	Y	Two	Positive	Positive	N	Social health insurance	50000-150000RMB	School	Middle and high schools	Y	N	Y	N
325	2021/11/15 13:08:40	244s	WeChat	N/A	120.243.81.158(Bozhou,Anhui)	mother	30years old and above	Y	Eastern China	female	3-8years old	Y	Three or more	Positive	Positive	N	Social health insurance	0-20000RMB	Other	Middle and high schools	Y	N	N	Y
326	2021/11/15 13:08:59	136s	WeChat	N/A	120.243.55.248(Bozhou,Anhui)	mother	30years old and above	N	Central China	female	3-8years old	Y	Three or more	Positive	Positive	N	Social health insurance	0-20000RMB	School	Middle and high schools	Y	N	N	N
327	2021/11/15 13:09:49	82s	WeChat	N/A	112.17.238.175(Unknown,Zhejiang)	father	30years old and above	N	Eastern China	female	3-8years old	Y	Two	Positive	Positive	Y	Social health insurance	150000-500000RMB	Other	Master degree or above	Y	N	N	N
328	2021/11/15 13:09:57	72s	WeChat	N/A	58.243.254.170(Hefei, Anhui)	mother	18-29years old	Y	Eastern China	female	3-8years old	Y	Two	Positive	Positive	N	Social health insurance	More than 500000	Communities and units	Middle and high schools	N	N	N	Y
329	2021/11/15 13:10:18	75s	WeChat	N/A	111.39.75.31(Bozhou,Anhui)	mother	18-29years old	N	Eastern China	female	3-8years old	Y	One	Positive	Positive	Y	Social health insurance	20000-50000RMB	Communities and units	Junior college	Y	Y	N	Y
330	2021/11/15 13:10:23	239s	WeChat	N/A	114.105.137.79(Bozhou,Anhui)	mother	30years old and above	N	Central China	male	3-8years old	Y	One	Positive	Positive	N	Social health insurance	20000-50000RMB	School	Bachelor degree	Y	N	N	N
331	2021/11/15 13:10:48	52s	WeChat	N/A	39.144.40.41(Shanghai)	mother	30years old and above	N	Eastern China	male	3-8years old	Y	Two	Positive	Positive	Y	Both	More than 500000	School	Master degree or above	Y	N	N	N
332	2021/11/15 13:11:28	55s	WeChat	N/A	36.28.168.178(Hangzhou, Zhejiang)	mother	30years old and above	Y	Eastern China	male	3-8years old	Y	One	Positive	Positive	Y	Both	50000-150000RMB	School	Bachelor degree	Y	N	N	N
333	2021/11/15 13:12:04	53s	WeChat	N/A	114.102.213.106(Anqing,Anhui)	father	30years old and above	N	Eastern China	male	3-8years old	Y	Two	Positive	Positive	N	Both	150000-500000RMB	School	Middle and high schools	Y	N	N	N
334	2021/11/15 13:12:09	418s	WeChat	N/A	220.190.178.140(Wenzhou, Zhejiang)	mother	30years old and above	Y	Eastern China	male	3-8years old	Y	Two	Positive	Positive	N	Social health insurance	20000-50000RMB	News	Junior college	Y	N	N	N
335	2021/11/15 13:12:46	287s	WeChat	N/A	114.105.194.112(Ma'anshan,Anhui)	mother	30years old and above	Y	Central China	male	3-8years old	Y	One	Positive	Positive	N	Social health insurance	150000-500000RMB	Network (including we-media, wechat moments, Weibo, etc.)	Middle and high schools	Y	N	N	Y
336	2021/11/15 13:13:50	81s	WeChat	N/A	120.243.95.138(Bozhou,Anhui)	mother	30years old and above	Y	Eastern China	male	3-8years old	N	One	Positive	Positive	N	None	0-20000RMB	News	Middle and high schools	Y	N	N	N
337	2021/11/15 13:14:13	248s	WeChat	N/A	114.98.58.38(Bozhou,Anhui)	mother	18-29years old	Y	Eastern China	male	3-8years old	Y	Two	Positive	Positive	N	Social health insurance	20000-50000RMB	News	Middle and high schools	Y	N	Y	N
338	2021/11/15 13:14:24	59s	WeChat	N/A	183.134.86.82(Taizhou, Zhejiang)	mother	30years old and above	Y	Eastern China	female	3-8years old	Y	One	Refuse	Hesitate	Y	Both	50000-150000RMB	School	Master degree or above	Y	N	Y	Y
339	2021/11/15 13:14:38	62s	WeChat	N/A	36.59.49.28(Hefei, Anhui)	father	30years old and above	N	Central China	female	13-17years old	Y	One	Hesitate	Hesitate	N	Social health insurance	50000-150000RMB	News	Bachelor degree	Y	N	N	Y
340	2021/11/15 13:14:44	114s	WeChat	N/A	36.4.197.123(Bozhou,Anhui)	mother	30years old and above	N	Central China	male	3-8years old	Y	Two	Positive	Positive	N	Social health insurance	50000-150000RMB	School	Bachelor degree	Y	N	N	N
341	2021/11/15 13:15:31	43s	WeChat	N/A	125.119.77.164(Hangzhou, Zhejiang)	mother	30years old and above	N	Eastern China	male	9-12years old	Y	Two	Hesitate	Hesitate	Y	None	More than 500000	Network (including we-media, wechat moments, Weibo, etc.)	Master degree or above	null	N	N	N
342	2021/11/15 13:16:32	78s	WeChat	N/A	112.10.81.249(Hangzhou, Zhejiang)	mother	30years old and above	Y	Eastern China	female	3-8years old	Y	One	Hesitate	Delay	N	Social health insurance	150000-500000RMB	Network (including we-media, wechat moments, Weibo, etc.)	Master degree or above	N	N	N	Y
343	2021/11/15 13:16:36	234s	WeChat	N/A	120.243.69.12(Bozhou,Anhui)	mother	18-29years old	Y	Eastern China	male	3-8years old	N	Two	Positive	Positive	N	Social health insurance	50000-150000RMB	School	Middle and high schools	Y	N	N	N
344	2021/11/15 13:16:43	152s	WeChat	N/A	124.160.214.187(Hangzhou, Zhejiang)	mother	30years old and above	N	Eastern China	male	3-8years old	Y	Two	Positive	Positive	N	Social health insurance	20000-50000RMB	School	Middle and high schools	Y	N	N	N
345	2021/11/15 13:16:50	143s	WeChat	N/A	36.61.65.253(Hefei, Anhui)	mother	18-29years old	Y	Eastern China	female	3-8years old	N	Two	Hesitate	Positive	N	None	50000-150000RMB	Communities and units	Master degree or above	N	N	N	N
346	2021/11/15 13:18:41	168s	WeChat	N/A	120.243.35.39(Bozhou,Anhui)	mother	18-29years old	Y	Eastern China	female	3-8years old	Y	Two	Positive	Positive	N	Social health insurance	0-20000RMB	School	Junior college	Y	N	N	Y
347	2021/11/15 13:18:59	321s	WeChat	N/A	120.243.55.135(Bozhou,Anhui)	mother	30years old and above	N	Eastern China	female	3-8years old	N	Three or more	Delay	Delay	N	Social health insurance	0-20000RMB	News	Middle and high schools	Y	N	N	N
348	2021/11/15 13:19:51	138s	WeChat	N/A	36.4.243.129(Bozhou,Anhui)	mother	30years old and above	Y	Central China	male	3-8years old	Y	Two	Positive	Positive	N	Social health insurance	0-20000RMB	News	Middle and high schools	Y	N	N	N
349	2021/11/15 13:20:16	73s	WeChat	N/A	112.10.68.143(Hangzhou, Zhejiang)	mother	30years old and above	N	Eastern China	female	0-2years old	N	One	Positive	Positive	N	Social health insurance	50000-150000RMB	Network (including we-media, wechat moments, Weibo, etc.)	Bachelor degree	Y	N	Y	N
350	2021/11/15 13:21:01	276s	WeChat	N/A	120.243.72.247(Bozhou,Anhui)	mother	18-29years old	Y	Central China	female	3-8years old	Y	Two	Positive	Positive	Y	Both	0-20000RMB	Other	Middle and high schools	Y	N	N	N
351	2021/11/15 13:21:42	76s	WeChat	N/A	223.104.36.75(Unknown,Anhui)	mother	30years old and above	N	Central China	male	9-12years old	Y	One	Refuse	Hesitate	N	Social health insurance	50000-150000RMB	Network (including we-media, wechat moments, Weibo, etc.)	Bachelor degree	Y	N	Y	Y
352	2021/11/15 13:22:08	172s	WeChat	N/A	113.201.132.176(Hanzhong, Shaanxi)	mother	18-29years old	Y	Central China	male	3-8years old	N	Two	Hesitate	Positive	Y	Social health insurance	20000-50000RMB	School	Middle and high schools	Y	N	N	Y
353	2021/11/15 13:22:56	159s	WeChat	N/A	117.136.117.99(Hefei, Anhui)	mother	18-29years old	Y	Western China	male	0-2years old	Y	One	Positive	Positive	Y	None	0-20000RMB	Other	Junior college	Y	N	N	N
354	2021/11/15 13:23:16	47s	WeChat	N/A	120.243.68.63(Bozhou,Anhui)	mother	18-29years old	N	Eastern China	male	3-8years old	Y	Two	Positive	Positive	N	Both	50000-150000RMB	Communities and units	Junior college	Y	N	N	N
355	2021/11/15 13:23:37	333s	WeChat	N/A	112.28.251.30(Hefei, Anhui)	mother	30years old and above	Y	Eastern China	male	3-8years old	Y	One	Hesitate	Positive	N	None	20000-50000RMB	School	Junior college	Y	N	Y	N
356	2021/11/15 13:24:30	404s	WeChat	N/A	223.104.162.75(Wenzhou, Zhejiang)	mother	30years old and above	N	Western China	male	3-8years old	N	Three or more	Positive	Positive	N	Social health insurance	0-20000RMB	School	Middle and high schools	Y	N	N	N
357	2021/11/15 13:25:09	155s	WeChat	N/A	120.243.55.179(Bozhou,Anhui)	mother	18-29years old	Y	Central China	female	3-8years old	N	Two	Positive	Positive	N	Social health insurance	20000-50000RMB	School	Middle and high schools	Y	N	N	Y
358	2021/11/15 13:26:42	73s	WeChat	N/A	223.104.165.254(Hangzhou, Zhejiang)	mother	30years old and above	Y	Eastern China	male	9-12years old	Y	One	Hesitate	Hesitate	Y	Both	150000-500000RMB	Network (including we-media, wechat moments, Weibo, etc.)	Bachelor degree	Y	N	Y	Y
359	2021/11/15 13:27:01	106s	WeChat	N/A	36.4.198.202(Bozhou,Anhui)	mother	30years old and above	Y	Eastern China	female	3-8years old	Y	One	Positive	Positive	N	Both	50000-150000RMB	Other	Middle and high schools	Y	N	N	N
360	2021/11/15 13:27:17	53s	WeChat	N/A	120.243.36.196(Bozhou,Anhui)	mother	18-29years old	Y	Central China	male	3-8years old	Y	Two	Positive	Positive	Y	Social health insurance	0-20000RMB	School	Middle and high schools	Y	N	N	N
361	2021/11/15 13:27:20	720s	WeChat	N/A	36.61.147.214(Hefei, Anhui)	mother	18-29years old	Y	Central China	male	3-8years old	Y	One	Positive	Positive	N	Social health insurance	50000-150000RMB	School	Middle and high schools	Y	N	N	N
362	2021/11/15 13:27:31	97s	WeChat	N/A	36.61.196.214(Hefei, Anhui)	mother	18-29years old	Y	Eastern China	male	3-8years old	Y	Two	Delay	Delay	N	Social health insurance	0-20000RMB	School	Middle and high schools	Y	N	N	N
363	2021/11/15 13:27:46	181s	WeChat	N/A	39.144.37.237(Unknown,Anhui)	mother	30years old and above	Y	Central China	female	3-8years old	Y	One	Positive	Positive	N	Social health insurance	150000-500000RMB	Other	Middle and high schools	Y	N	Y	Y
364	2021/11/15 13:27:52	121s	WeChat	N/A	36.4.199.99(Bozhou,Anhui)	mother	30years old and above	Y	Eastern China	female	3-8years old	Y	Two	Positive	Positive	N	Social health insurance	0-20000RMB	School	Middle and high schools	Y	N	N	N
365	2021/11/15 13:27:53	167s	WeChat	N/A	36.61.144.104(Hefei, Anhui)	mother	18-29years old	Y	Central China	female	3-8years old	N	Two	Positive	Positive	N	Social health insurance	150000-500000RMB	Network (including we-media, wechat moments, Weibo, etc.)	Middle and high schools	N	N	N	N
366	2021/11/15 13:28:01	82s	WeChat	N/A	117.70.166.218(Lu'an,Anhui)	mother	30years old and above	Y	Central China	female	3-8years old	Y	Two	Positive	Positive	N	Social health insurance	50000-150000RMB	Communities and units	Bachelor degree	Y	N	N	N
367	2021/11/15 13:28:36	107s	WeChat	N/A	120.243.73.5(Bozhou,Anhui)	mother	18-29years old	N	Central China	male	3-8years old	Y	One	Positive	Positive	N	Social health insurance	50000-150000RMB	School	Middle and high schools	Y	N	N	N
368	2021/11/15 13:29:02	144s	WeChat	N/A	120.243.55.155(Bozhou,Anhui)	mother	18-29years old	N	Eastern China	male	3-8years old	Y	One	Hesitate	Positive	Y	Social health insurance	0-20000RMB	School	Middle and high schools	Y	N	N	Y
369	2021/11/15 13:29:31	99s	WeChat	N/A	36.4.242.134(Bozhou,Anhui)	mother	30years old and above	Y	Central China	female	3-8years old	N	Two	Positive	Positive	N	Social health insurance	20000-50000RMB	School	Bachelor degree	Y	N	N	N
370	2021/11/15 13:30:24	272s	WeChat	N/A	112.17.235.65(Wenzhou, Zhejiang)	mother	30years old and above	N	Central China	male	3-8years old	Y	Three or more	Positive	Positive	N	Social health insurance	20000-50000RMB	News	Middle and high schools	Y	N	N	N
371	2021/11/15 13:31:16	50s	WeChat	N/A	58.100.36.62(Hangzhou, Zhejiang)	father	30years old and above	N	Eastern China	male	9-12years old	Y	One	Positive	Positive	Y	Social health insurance	More than 500000	School	Master degree or above	Y	N	Y	Y
372	2021/11/15 13:31:55	71s	WeChat	N/A	223.104.147.65(Nanjing, Jiangsu)	father	30years old and above	Y	Eastern China	female	3-8years old	N	One	Positive	Positive	N	None	50000-150000RMB	School	Junior college	Y	N	N	Y
373	2021/11/15 13:31:55	59s	WeChat	N/A	36.4.194.228(Bozhou,Anhui)	mother	30years old and above	Y	Central China	male	3-8years old	Y	Two	Positive	Positive	Y	Social health insurance	20000-50000RMB	School	Bachelor degree	Y	N	N	N
374	2021/11/15 13:31:59	71s	WeChat	N/A	58.243.250.80(Unknown,Anhui)	mother	30years old and above	Y	Central China	male	3-8years old	N	One	Positive	Positive	N	Social health insurance	0-20000RMB	School	Master degree or above	Y	N	N	N
375	2021/11/15 13:32:44	134s	WeChat	N/A	36.32.200.181(Bozhou,Anhui)	mother	30years old and above	Y	Western China	female	3-8years old	Y	Two	Positive	Positive	N	Social health insurance	50000-150000RMB	School	Middle and high schools	Y	N	N	N
376	2021/11/15 13:33:37	176s	WeChat	N/A	120.243.72.130(Bozhou,Anhui)	mother	30years old and above	N	Central China	male	3-8years old	Y	Two	Positive	Positive	N	Social health insurance	0-20000RMB	School	Middle and high schools	Y	N	N	N
377	2021/11/15 13:33:38	99s	WeChat	N/A	117.136.81.238(Wuhan, Hubei )	mother	18-29years old	N	Eastern China	male	3-8years old	Y	One	Positive	Positive	N	Social health insurance	50000-150000RMB	School	Middle and high schools	Y	N	N	N
378	2021/11/15 13:33:43	123s	WeChat	N/A	36.161.15.246(Lu'an,Anhui)	mother	30years old and above	Y	Eastern China	female	3-8years old	Y	Three or more	Positive	Positive	N	None	150000-500000RMB	School	Middle and high schools	Y	N	N	N
379	2021/11/15 13:33:52	468s	WeChat	N/A	120.243.68.36(Bozhou,Anhui)	mother	18-29years old	Y	Central China	female	3-8years old	Y	Two	Positive	Positive	N	Both	20000-50000RMB	School	Junior college	Y	N	N	N
380	2021/11/15 13:34:48	76s	WeChat	N/A	114.107.218.4(Lu'an,Anhui)	mother	30years old and above	Y	Central China	female	3-8years old	Y	Two	Positive	Positive	N	Both	20000-50000RMB	News	Bachelor degree	Y	N	N	N
381	2021/11/15 13:34:57	77s	WeChat	N/A	36.161.192.135(Chuzhou,Anhui)	mother	30years old and above	N	Central China	female	3-8years old	Y	Two	Positive	Positive	N	Social health insurance	0-20000RMB	School	Middle and high schools	Y	N	N	N
382	2021/11/15 13:35:03	347s	WeChat	N/A	120.243.55.237(Bozhou,Anhui)	mother	30years old and above	Y	Eastern China	male	3-8years old	Y	Two	Positive	Positive	Y	None	0-20000RMB	School	Middle and high schools	Y	N	N	N
383	2021/11/15 13:35:16	417s	WeChat	N/A	114.105.195.107(Ma'anshan,Anhui)	mother	30years old and above	Y	Eastern China	male	3-8years old	Y	Three or more	Positive	Positive	N	Social health insurance	0-20000RMB	Other	Middle and high schools	Y	N	N	N
384	2021/11/15 13:35:18	113s	WeChat	N/A	117.136.118.44(Fuyang,Anhui)	father	30years old and above	N	Central China	female	3-8years old	Y	One	Positive	Positive	N	Social health insurance	150000-500000RMB	Communities and units	Junior college	Y	N	N	Y
385	2021/11/15 13:35:21	106s	WeChat	N/A	36.4.196.205(Bozhou,Anhui)	father	18-29years old	Y	Central China	female	3-8years old	N	One	Positive	Positive	Y	Social health insurance	50000-150000RMB	Network (including we-media, wechat moments, Weibo, etc.)	Junior college	Y	N	N	N
386	2021/11/15 13:35:45	96s	WeChat	N/A	60.174.100.140(Bozhou,Anhui)	mother	18-29years old	Y	Eastern China	female	3-8years old	Y	Two	Positive	Positive	N	Social health insurance	50000-150000RMB	Communities and units	Junior college	Y	N	N	N
387	2021/11/15 13:35:49	208s	WeChat	N/A	223.104.162.51(Wenzhou, Zhejiang)	mother	30years old and above	Y	Eastern China	male	9-12years old	Y	Two	Positive	Positive	N	Social health insurance	20000-50000RMB	Other	Middle and high schools	Y	Y	N	N
388	2021/11/15 13:35:53	41s	WeChat	N/A	36.161.15.246(Lu'an,Anhui)	mother	30years old and above	Y	Eastern China	female	3-8years old	N	Three or more	Positive	Positive	Y	None	150000-500000RMB	School	Middle and high schools	Y	N	N	N
389	2021/11/15 13:37:02	154s	WeChat	N/A	223.104.162.42(Wenzhou, Zhejiang)	mother	30years old and above	N	Central China	female	3-8years old	N	Two	Positive	Positive	N	Social health insurance	20000-50000RMB	School	Middle and high schools	Y	N	N	N
390	2021/11/15 13:37:24	426s	WeChat	N/A	114.107.219.179(Lu'an,Anhui)	mother	30years old and above	N	Western China	female	3-8years old	Y	Three or more	Positive	Positive	N	None	0-20000RMB	School	Middle and high schools	Y	N	N	N
391	2021/11/15 13:37:26	126s	WeChat	N/A	112.17.237.108(Wenzhou, Zhejiang)	father	30years old and above	N	Western China	male	3-8years old	Y	Two	Hesitate	Hesitate	N	Social health insurance	20000-50000RMB	Network (including we-media, wechat moments, Weibo, etc.)	Middle and high schools	Y	N	N	N
392	2021/11/15 13:38:10	114s	WeChat	N/A	60.168.16.255(Hefei, Anhui)	mother	30years old and above	N	Eastern China	female	3-8years old	Y	One	Positive	Delay	Y	Social health insurance	20000-50000RMB	School	Junior college	Y	N	N	Y
393	2021/11/15 13:38:15	179s	WeChat	N/A	36.4.196.15(Bozhou,Anhui)	mother	30years old and above	N	Central China	female	3-8years old	Y	One	Refuse	Positive	N	None	50000-150000RMB	News	Middle and high schools	Y	N	N	Y
394	2021/11/15 13:38:17	100s	WeChat	N/A	60.180.245.44(Wenzhou, Zhejiang)	mother	30years old and above	N	Western China	male	13-17years old	Y	Two	Positive	Positive	N	Social health insurance	20000-50000RMB	School	Junior college	Y	N	N	N
395	2021/11/15 13:38:36	260s	WeChat	N/A	202.107.222.138(Wenzhou, Zhejiang)	father	18-29years old	N	Eastern China	male	0-2years old	Y	One	Positive	Positive	Y	Social health insurance	50000-150000RMB	Network (including we-media, wechat moments, Weibo, etc.)	Bachelor degree	Y	N	N	N
396	2021/11/15 13:38:38	114s	WeChat	N/A	36.28.176.54(Hangzhou, Zhejiang)	mother	18-29years old	N	Eastern China	female	3-8years old	N	Two	Positive	Positive	N	None	0-20000RMB	School	Middle and high schools	Y	N	N	N
397	2021/11/15 13:38:43	100s	WeChat	N/A	60.180.255.163(Wenzhou, Zhejiang)	mother	30years old and above	N	Central China	male	3-8years old	Y	Two	Positive	Positive	N	Social health insurance	150000-500000RMB	School	Middle and high schools	Y	N	N	N
398	2021/11/15 13:38:43	74s	WeChat	N/A	171.116.58.122(Taiyuan,Shanxi)	mother	18-29years old	N	Central China	male	0-2years old	N	One	Positive	Positive	N	Both	50000-150000RMB	Network (including we-media, wechat moments, Weibo, etc.)	Master degree or above	Y	N	N	N
399	2021/11/15 13:38:44	237s	WeChat	N/A	36.4.198.52(Bozhou,Anhui)	mother	30years old and above	N	Central China	female	3-8years old	N	Two	Positive	Positive	N	Social health insurance	0-20000RMB	School	Junior college	Y	N	Y	N
400	2021/11/15 13:38:49	116s	WeChat	N/A	39.144.92.189(Huhhot, Inner Mongolia)	father	18-29years old	Y	Western China	female	3-8years old	Y	One	Positive	Positive	N	Social health insurance	50000-150000RMB	Communities and units	Middle and high schools	Y	Y	N	N
401	2021/11/15 13:38:52	68s	WeChat	N/A	117.136.117.98(Hefei, Anhui)	father	18-29years old	Y	Central China	female	3-8years old	N	One	Positive	Positive	N	Social health insurance	50000-150000RMB	School	Middle and high schools	Y	N	N	N
402	2021/11/15 13:39:06	191s	WeChat	N/A	112.12.141.207(Wenzhou, Zhejiang)	mother	18-29years old	N	Eastern China	female	3-8years old	Y	Two	Positive	Positive	N	Social health insurance	20000-50000RMB	School	Middle and high schools	Y	Y	N	N
403	2021/11/15 13:39:12	453s	WeChat	N/A	120.243.67.98(Bozhou,Anhui)	mother	30years old and above	N	Central China	male	3-8years old	Y	Two	Positive	Positive	N	Social health insurance	0-20000RMB	School	Middle and high schools	Y	N	N	N
404	2021/11/15 13:39:19	127s	WeChat	N/A	223.104.164.96(Huzhou, Zhejiang)	mother	30years old and above	N	Eastern China	male	3-8years old	Y	Two	Positive	Positive	N	Social health insurance	20000-50000RMB	School	Middle and high schools	Y	N	N	N
405	2021/11/15 13:39:31	164s	WeChat	N/A	36.18.245.238(Hangzhou, Zhejiang)	mother	18-29years old	N	Central China	female	3-8years old	Y	Two	Positive	Positive	N	None	0-20000RMB	Network (including we-media, wechat moments, Weibo, etc.)	Middle and high schools	Y	N	N	N
406	2021/11/15 13:40:10	64s	WeChat	N/A	36.4.198.52(Bozhou,Anhui)	mother	30years old and above	N	Central China	male	3-8years old	N	Two	Positive	Positive	N	Social health insurance	0-20000RMB	School	Junior college	Y	N	Y	N
407	2021/11/15 13:40:26	94s	WeChat	N/A	117.70.184.199(Lu'an,Anhui)	father	18-29years old	Y	Central China	female	3-8years old	Y	Two	Positive	Positive	N	None	50000-150000RMB	School	Junior college	Y	N	N	N
408	2021/11/15 13:40:51	66s	WeChat	N/A	36.28.176.54(Hangzhou, Zhejiang)	mother	18-29years old	N	Central China	female	3-8years old	Y	Two	Positive	Positive	N	None	0-20000RMB	School	Middle and high schools	Y	N	N	N
409	2021/11/15 13:41:02	153s	WeChat	N/A	120.243.81.115(Bozhou,Anhui)	mother	30years old and above	Y	Central China	male	3-8years old	Y	Two	Positive	Positive	N	None	50000-150000RMB	School	Middle and high schools	Y	N	N	N
410	2021/11/15 13:41:10	182s	WeChat	N/A	117.70.150.26(Lu'an,Anhui)	mother	18-29years old	Y	Central China	female	3-8years old	Y	Two	Hesitate	Hesitate	N	None	50000-150000RMB	School	Middle and high schools	Y	N	N	N
411	2021/11/15 13:41:28	288s	WeChat	N/A	60.180.245.44(Wenzhou, Zhejiang)	mother	30years old and above	N	Eastern China	male	3-8years old	Y	Two	Positive	Positive	N	Commercial insurance	20000-50000RMB	School	Bachelor degree	Y	N	N	Y
412	2021/11/15 13:41:32	71s	WeChat	N/A	39.144.35.195(Hefei, Anhui)	mother	18-29years old	N	Central China	male	3-8years old	N	One	Hesitate	Hesitate	N	Social health insurance	50000-150000RMB	Network (including we-media, wechat moments, Weibo, etc.)	Middle and high schools	Y	N	N	Y
413	2021/11/15 13:41:34	45s	WeChat	N/A	36.18.245.238(Hangzhou, Zhejiang)	mother	18-29years old	N	Central China	female	3-8years old	Y	Two	Positive	Positive	N	None	0-20000RMB	Network (including we-media, wechat moments, Weibo, etc.)	Middle and high schools	Y	N	N	N
414	2021/11/15 13:41:58	64s	WeChat	N/A	112.12.138.150(Wenzhou, Zhejiang)	mother	18-29years old	N	Central China	female	0-2years old	Y	One	Refuse	Hesitate	Y	Both	50000-150000RMB	School	Junior college	Y	N	N	Y
415	2021/11/15 13:42:27	246s	WeChat	N/A	112.13.63.171(Wenzhou, Zhejiang)	mother	30years old and above	N	Central China	male	3-8years old	Y	Two	Hesitate	Positive	N	Social health insurance	50000-150000RMB	School	Middle and high schools	Y	N	N	N
416	2021/11/15 13:42:40	230s	WeChat	N/A	39.172.70.60(Hangzhou, Zhejiang)	mother	30years old and above	Y	Eastern China	female	3-8years old	Y	One	Positive	Positive	Y	Both	0-20000RMB	School	Middle and high schools	Y	N	N	N
417	2021/11/15 13:42:56	218s	WeChat	N/A	115.222.77.41(Wenzhou, Zhejiang)	mother	30years old and above	N	Eastern China	male	3-8years old	Y	Two	Positive	Positive	N	Social health insurance	20000-50000RMB	School	Junior college	Y	N	N	Y
418	2021/11/15 13:43:46	284s	WeChat	N/A	112.17.237.160(Wenzhou, Zhejiang)	mother	18-29years old	Y	Eastern China	male	3-8years old	Y	Three or more	Positive	Positive	N	Social health insurance	50000-150000RMB	News	Middle and high schools	Y	N	N	N
419	2021/11/15 13:44:04	196s	WeChat	N/A	112.13.60.215(Wenzhou, Zhejiang)	mother	30years old and above	N	Central China	female	3-8years old	N	Two	Positive	Positive	N	Social health insurance	20000-50000RMB	Communities and units	Middle and high schools	Y	N	N	N
420	2021/11/15 13:44:46	59s	WeChat	N/A	112.17.237.19(Wenzhou, Zhejiang)	mother	18-29years old	N	Eastern China	male	3-8years old	N	Two	Positive	Positive	N	Both	150000-500000RMB	Other	Bachelor degree	Y	N	N	N
421	2021/11/15 13:44:50	111s	WeChat	N/A	36.35.165.68(Bozhou,Anhui)	mother	18-29years old	N	Central China	female	3-8years old	Y	Two	Positive	Positive	N	Social health insurance	20000-50000RMB	Network (including we-media, wechat moments, Weibo, etc.)	Middle and high schools	Y	N	N	N
422	2021/11/15 13:45:02	69s	WeChat	N/A	60.180.247.188(Wenzhou, Zhejiang)	mother	30years old and above	N	Eastern China	male	3-8years old	Y	Two	Positive	Positive	Y	Social health insurance	0-20000RMB	Network (including we-media, wechat moments, Weibo, etc.)	Bachelor degree	Y	N	N	N
423	2021/11/15 13:45:12	123s	WeChat	N/A	60.180.245.44(Wenzhou, Zhejiang)	mother	18-29years old	N	Eastern China	male	3-8years old	Y	One	Positive	Positive	N	Social health insurance	20000-50000RMB	School	Middle and high schools	Y	N	N	Y
424	2021/11/15 13:45:17	139s	WeChat	N/A	36.18.39.115(Hangzhou, Zhejiang)	mother	30years old and above	N	Central China	male	9-12years old	Y	Two	Positive	Positive	N	Social health insurance	20000-50000RMB	School	Middle and high schools	Y	N	N	Y
425	2021/11/15 13:45:33	476s	WeChat	N/A	60.180.251.216(Wenzhou, Zhejiang)	mother	30years old and above	Y	Eastern China	male	3-8years old	Y	One	Positive	Positive	N	Social health insurance	50000-150000RMB	School	Middle and high schools	Y	N	N	N
426	2021/11/15 13:45:42	160s	WeChat	N/A	60.181.27.161(Wenzhou, Zhejiang)	father	30years old and above	N	Eastern China	female	3-8years old	Y	Two	Hesitate	Hesitate	Y	Social health insurance	50000-150000RMB	Communities and units	Junior college	Y	N	N	Y
427	2021/11/15 13:46:15	179s	WeChat	N/A	112.12.136.67(Wenzhou, Zhejiang)	mother	30years old and above	N	Eastern China	male	3-8years old	Y	Two	Positive	Positive	N	Social health insurance	20000-50000RMB	School	Middle and high schools	Y	N	N	N
428	2021/11/15 13:46:18	538s	WeChat	N/A	112.14.77.245(Wenzhou, Zhejiang)	mother	30years old and above	Y	Eastern China	female	3-8years old	Y	Two	Delay	Delay	N	Both	50000-150000RMB	Network (including we-media, wechat moments, Weibo, etc.)	Junior college	Y	N	N	N
429	2021/11/15 13:46:23	137s	WeChat	N/A	58.243.250.57(Unknown,Anhui)	mother	30years old and above	N	Central China	female	3-8years old	Y	Two	Positive	Positive	N	Social health insurance	20000-50000RMB	Other	Middle and high schools	Y	N	N	N
430	2021/11/15 13:46:25	96s	WeChat	N/A	58.100.36.230(Hangzhou, Zhejiang)	mother	30years old and above	N	Central China	male	3-8years old	Y	One	Hesitate	Delay	Y	Social health insurance	More than 500000	School	Bachelor degree	N	N	N	N
431	2021/11/15 13:46:48	222s	WeChat	N/A	218.205.55.58(Hangzhou, Zhejiang)	father	18-29years old	N	Central China	female	0-2years old	Y	One	Positive	Positive	N	Both	0-20000RMB	Communities and units	Junior college	Y	N	N	N
432	2021/11/15 13:46:48	87s	WeChat	N/A	223.104.244.156(Hangzhou, Zhejiang)	mother	30years old and above	N	Eastern China	female	3-8years old	Y	Two	Positive	Positive	Y	Both	150000-500000RMB	School	Bachelor degree	Y	N	N	N
433	2021/11/15 13:47:09	179s	WeChat	N/A	60.180.249.182(Wenzhou, Zhejiang)	mother	30years old and above	N	Central China	female	3-8years old	Y	Two	Positive	Positive	N	Social health insurance	20000-50000RMB	School	Junior college	Y	N	N	N
434	2021/11/15 13:47:14	172s	WeChat	N/A	120.243.73.98(Bozhou,Anhui)	mother	30years old and above	N	Central China	female	3-8years old	Y	Two	Positive	Positive	N	Social health insurance	20000-50000RMB	School	Junior college	Y	N	N	N
435	2021/11/15 13:48:03	101s	WeChat	N/A	60.180.247.229(Wenzhou, Zhejiang)	mother	30years old and above	N	Eastern China	male	3-8years old	Y	Two	Positive	Positive	N	Social health insurance	20000-50000RMB	Other	Middle and high schools	Y	N	N	N
436	2021/11/15 13:48:14	44s	WeChat	N/A	115.222.77.41(Wenzhou, Zhejiang)	mother	30years old and above	N	Eastern China	male	3-8years old	Y	Two	Positive	Positive	N	Social health insurance	20000-50000RMB	School	Junior college	Y	N	N	Y
437	2021/11/15 13:48:36	135s	WeChat	N/A	112.13.60.5(Wenzhou, Zhejiang)	mother	30years old and above	N	Eastern China	male	0-2years old	Y	Two	Positive	Positive	N	Social health insurance	0-20000RMB	School	Middle and high schools	Y	N	N	N
438	2021/11/15 13:48:45	188s	WeChat	N/A	111.1.194.90(Wenzhou, Zhejiang)	mother	30years old and above	Y	Eastern China	female	0-2years old	Y	Two	Positive	Positive	Y	Social health insurance	0-20000RMB	School	Middle and high schools	Y	N	N	N
439	2021/11/15 13:48:56	122s	WeChat	N/A	112.12.140.80(Wenzhou, Zhejiang)	mother	30years old and above	Y	Eastern China	male	3-8years old	Y	Two	Positive	Positive	Y	Social health insurance	50000-150000RMB	Network (including we-media, wechat moments, Weibo, etc.)	Junior college	Y	N	N	N
440	2021/11/15 13:49:28	294s	WeChat	N/A	112.17.235.4(Wenzhou, Zhejiang)	mother	18-29years old	N	Eastern China	male	3-8years old	Y	Two	Positive	Positive	Y	Social health insurance	0-20000RMB	School	Middle and high schools	Y	N	N	N
441	2021/11/15 13:49:53	52s	WeChat	N/A	223.104.244.241(Hangzhou, Zhejiang)	father	30years old and above	N	Eastern China	female	3-8years old	Y	One	Positive	Positive	N	Social health insurance	150000-500000RMB	School	Master degree or above	Y	N	N	N
442	2021/11/15 13:50:01	63s	WeChat	N/A	60.180.253.241(Wenzhou, Zhejiang)	mother	18-29years old	Y	Eastern China	female	3-8years old	Y	One	Positive	Positive	N	Social health insurance	20000-50000RMB	School	Middle and high schools	Y	N	N	N
443	2021/11/15 13:50:41	372s	WeChat	N/A	112.17.235.230(Wenzhou, Zhejiang)	mother	30years old and above	Y	Eastern China	male	3-8years old	Y	One	Positive	Positive	N	Social health insurance	0-20000RMB	School	Bachelor degree	Y	N	N	N
444	2021/11/15 13:51:20	94s	WeChat	N/A	111.1.196.125(Wenzhou, Zhejiang)	mother	30years old and above	N	Eastern China	male	3-8years old	Y	Two	Positive	Positive	N	Both	0-20000RMB	News	Middle and high schools	Y	N	N	N
445	2021/11/15 13:51:47	69s	WeChat	N/A	61.164.133.199(Wenzhou, Zhejiang)	mother	30years old and above	Y	Eastern China	female	3-8years old	Y	One	Delay	Delay	Y	Commercial insurance	50000-150000RMB	News	Bachelor degree	Y	N	N	N
446	2021/11/15 13:51:55	205s	WeChat	N/A	112.12.142.120(Wenzhou, Zhejiang)	mother	30years old and above	N	Central China	female	3-8years old	Y	Two	Hesitate	Hesitate	N	Social health insurance	0-20000RMB	Other	Middle and high schools	Y	N	N	N
447	2021/11/15 13:52:01	150s	WeChat	N/A	60.181.53.161(Wenzhou, Zhejiang)	mother	30years old and above	N	Eastern China	male	3-8years old	N	Two	Positive	Positive	N	None	20000-50000RMB	School	Bachelor degree	Y	N	N	N
448	2021/11/15 13:52:10	98s	WeChat	N/A	36.5.11.15(Hefei, Anhui)	mother	30years old and above	Y	Eastern China	male	3-8years old	Y	One	Delay	Hesitate	N	Social health insurance	50000-150000RMB	Communities and units	Bachelor degree	Y	N	Y	N
449	2021/11/15 13:52:58	115s	WeChat	N/A	117.136.118.49(Fuyang,Anhui)	mother	30years old and above	N	Central China	female	3-8years old	Y	Two	Positive	Positive	N	Social health insurance	50000-150000RMB	School	Bachelor degree	Y	N	N	N
450	2021/11/15 13:53:09	108s	WeChat	N/A	36.35.165.26(Bozhou,Anhui)	mother	18-29years old	Y	Central China	male	3-8years old	Y	Two	Positive	Positive	Y	Social health insurance	0-20000RMB	School	Middle and high schools	Y	N	N	Y
451	2021/11/15 13:53:31	218s	WeChat	N/A	112.17.237.187(Wenzhou, Zhejiang)	mother	30years old and above	N	Eastern China	female	3-8years old	Y	Two	Positive	Positive	N	Commercial insurance	20000-50000RMB	News	Middle and high schools	Y	N	Y	N
452	2021/11/15 13:53:59	70s	WeChat	N/A	112.12.143.188(Wenzhou, Zhejiang)	father	30years old and above	N	Eastern China	female	3-8years old	N	Three or more	Positive	Positive	N	Social health insurance	50000-150000RMB	News	Junior college	Y	N	N	N
453	2021/11/15 13:54:04	218s	WeChat	N/A	223.246.206.86(Xuancheng,Anhui)	father	18-29years old	Y	Eastern China	male	3-8years old	Y	Two	Positive	Positive	N	Social health insurance	150000-500000RMB	News	Junior college	Y	N	N	N
454	2021/11/15 13:54:54	87s	WeChat	N/A	39.144.153.197(Suzhou, Jiangsu)	father	18-29years old	N	Eastern China	female	3-8years old	Y	Two	Positive	Positive	Y	Social health insurance	50000-150000RMB	Network (including we-media, wechat moments, Weibo, etc.)	Junior college	Y	Y	N	N
455	2021/11/15 13:55:02	407s	WeChat	N/A	36.4.242.59(Bozhou,Anhui)	father	18-29years old	N	Eastern China	male	3-8years old	Y	Three or more	Positive	Positive	N	Social health insurance	20000-50000RMB	News	Middle and high schools	Y	N	N	N
456	2021/11/15 13:55:15	130s	WeChat	N/A	124.160.212.121(Shaoxing,Zhejiang )	mother	18-29years old	N	Eastern China	female	3-8years old	Y	One	Positive	Positive	N	Social health insurance	0-20000RMB	Network (including we-media, wechat moments, Weibo, etc.)	Middle and high schools	Y	N	N	N
457	2021/11/15 13:55:53	160s	WeChat	N/A	60.180.246.91(Wenzhou, Zhejiang)	mother	30years old and above	Y	Central China	male	3-8years old	Y	Two	Positive	Positive	N	Both	20000-50000RMB	News	Middle and high schools	Y	N	Y	N
458	2021/11/15 13:56:24	136s	WeChat	N/A	112.17.247.80(Unknown,Zhejiang)	mother	18-29years old	N	Eastern China	male	3-8years old	N	Two	Refuse	Positive	N	Social health insurance	20000-50000RMB	School	Junior college	Y	N	N	N
459	2021/11/15 13:56:31	143s	WeChat	N/A	223.104.165.211(Hangzhou, Zhejiang)	mother	30years old and above	Y	Eastern China	male	3-8years old	Y	One	Hesitate	Hesitate	Y	Both	50000-150000RMB	News	Junior college	Y	N	N	Y
460	2021/11/15 13:57:14	121s	WeChat	N/A	120.243.66.101(Bozhou,Anhui)	mother	30years old and above	Y	Central China	male	3-8years old	Y	Two	Positive	Positive	N	Social health insurance	0-20000RMB	School	Middle and high schools	Y	N	N	Y
461	2021/11/15 13:58:02	72s	WeChat	N/A	114.105.136.118(Bozhou,Anhui)	father	18-29years old	Y	Central China	male	3-8years old	Y	One	Positive	Positive	N	None	More than 500000	Communities and units	Bachelor degree	Y	N	Y	Y
462	2021/11/15 13:58:31	74s	WeChat	N/A	120.243.35.167(Bozhou,Anhui)	father	18-29years old	N	Central China	male	3-8years old	Y	Two	Positive	Positive	N	Commercial insurance	50000-150000RMB	School	Middle and high schools	Y	N	N	N
463	2021/11/15 13:58:58	405s	WeChat	N/A	112.17.237.220(Wenzhou, Zhejiang)	mother	30years old and above	N	Eastern China	male	0-2years old	Y	Two	Positive	Positive	N	Social health insurance	0-20000RMB	School	Middle and high schools	Y	N	N	N
464	2021/11/15 13:59:35	377s	WeChat	N/A	120.243.72.155(Bozhou,Anhui)	mother	18-29years old	Y	Eastern China	male	3-8years old	N	Two	Refuse	Delay	N	Social health insurance	50000-150000RMB	School	Middle and high schools	Y	N	N	N
465	2021/11/15 14:00:10	80s	WeChat	N/A	120.243.36.172(Bozhou,Anhui)	mother	30years old and above	N	Eastern China	female	3-8years old	Y	Two	Positive	Positive	N	None	20000-50000RMB	News	Junior college	Y	N	N	N
466	2021/11/15 14:00:25	92s	WeChat	N/A	120.243.55.215(Bozhou,Anhui)	mother	18-29years old	Y	Eastern China	female	3-8years old	Y	One	Positive	Positive	Y	Social health insurance	50000-150000RMB	Network (including we-media, wechat moments, Weibo, etc.)	Bachelor degree	Y	N	N	N
467	2021/11/15 14:01:27	76s	WeChat	N/A	120.243.68.181(Bozhou,Anhui)	father	30years old and above	N	Central China	female	3-8years old	Y	Three or more	Positive	Positive	N	Social health insurance	0-20000RMB	Communities and units	Middle and high schools	Y	N	N	N
468	2021/11/15 14:01:33	124s	WeChat	N/A	223.104.162.54(Wenzhou, Zhejiang)	mother	30years old and above	N	Eastern China	male	3-8years old	Y	Two	Delay	Delay	N	Social health insurance	20000-50000RMB	School	Middle and high schools	Y	N	N	N
469	2021/11/15 14:02:13	230s	WeChat	N/A	36.59.0.172(Hefei, Anhui)	mother	18-29years old	Y	Central China	female	3-8years old	N	Two	Positive	Positive	N	Social health insurance	0-20000RMB	Communities and units	Middle and high schools	Y	N	N	N
470	2021/11/15 14:02:31	171s	WeChat	N/A	36.62.0.161(Fuyang,Anhui)	mother	30years old and above	Y	Central China	female	3-8years old	Y	One	Positive	Positive	N	Social health insurance	150000-500000RMB	Communities and units	Junior college	Y	N	N	N
471	2021/11/15 14:03:24	87s	WeChat	N/A	58.49.13.70(Wuhan, Hubei )	mother	18-29years old	Y	Central China	female	3-8years old	Y	One	Hesitate	Hesitate	N	Social health insurance	50000-150000RMB	School	Bachelor degree	Y	N	N	N
472	2021/11/15 14:04:01	99s	WeChat	N/A	60.180.246.235(Wenzhou, Zhejiang)	father	30years old and above	N	Central China	male	3-8years old	Y	One	Positive	Positive	N	Social health insurance	150000-500000RMB	School	Junior college	Y	N	N	Y
473	2021/11/15 14:04:14	115s	WeChat	N/A	111.1.215.45(Wenzhou, Zhejiang)	mother	30years old and above	N	Eastern China	female	3-8years old	Y	Two	Positive	Positive	N	Social health insurance	20000-50000RMB	Network (including we-media, wechat moments, Weibo, etc.)	Junior college	Y	N	N	N
474	2021/11/15 14:07:01	84s	WeChat	N/A	223.104.18.189(Fuyang,Anhui)	mother	30years old and above	N	Western China	female	3-8years old	Y	One	Positive	Positive	N	None	0-20000RMB	School	Middle and high schools	Y	Y	N	N
475	2021/11/15 14:07:16	134s	WeChat	N/A	112.13.61.84(Wenzhou, Zhejiang)	mother	18-29years old	Y	Eastern China	female	3-8years old	Y	One	Delay	Delay	N	Social health insurance	0-20000RMB	Other	Junior college	Y	N	N	Y
476	2021/11/15 14:07:55	223s	WeChat	N/A	60.180.243.98(Wenzhou, Zhejiang)	mother	30years old and above	N	Eastern China	female	3-8years old	Y	One	Positive	Positive	N	Social health insurance	50000-150000RMB	Other	Middle and high schools	Y	N	N	N
477	2021/11/15 14:08:00	133s	WeChat	N/A	115.223.75.96(Wenzhou, Zhejiang)	mother	30years old and above	N	Central China	female	9-12years old	Y	Two	Positive	Positive	N	Social health insurance	50000-150000RMB	Network (including we-media, wechat moments, Weibo, etc.)	Middle and high schools	Y	N	N	N
478	2021/11/15 14:08:35	167s	WeChat	N/A	112.13.63.26(Wenzhou, Zhejiang)	mother	18-29years old	N	Eastern China	female	3-8years old	Y	Two	Positive	Positive	N	Social health insurance	50000-150000RMB	School	Middle and high schools	Y	N	N	Y
479	2021/11/15 14:10:10	63s	WeChat	N/A	112.13.63.26(Wenzhou, Zhejiang)	mother	18-29years old	N	Eastern China	female	3-8years old	Y	Two	Positive	Positive	N	Social health insurance	50000-150000RMB	School	Middle and high schools	Y	N	N	Y
480	2021/11/15 14:11:29	198s	WeChat	N/A	111.1.193.165(Wenzhou, Zhejiang)	mother	30years old and above	N	Eastern China	male	3-8years old	N	Two	Positive	Positive	Y	None	0-20000RMB	School	Junior college	Y	N	Y	N
481	2021/11/15 14:13:23	183s	WeChat	N/A	36.28.85.105(Hangzhou, Zhejiang)	father	30years old and above	N	Eastern China	male	3-8years old	Y	Two	Positive	Positive	N	Social health insurance	20000-50000RMB	Other	Middle and high schools	Y	N	N	N
482	2021/11/15 14:16:38	114s	WeChat	N/A	101.88.58.228(Shanghai)	father	30years old and above	N	Central China	male	3-8years old	Y	One	Hesitate	Positive	N	Both	50000-150000RMB	School	Junior college	Y	N	N	Y
483	2021/11/15 14:16:39	57s	WeChat	N/A	58.243.250.174(Unknown,Anhui)	mother	30years old and above	Y	Central China	male	3-8years old	Y	Two	Positive	Positive	N	Social health insurance	0-20000RMB	News	Bachelor degree	Y	N	N	N
484	2021/11/15 14:19:32	66s	WeChat	N/A	114.139.215.11(Bijie, Guizhou)	mother	30years old and above	N	Eastern China	male	3-8years old	Y	One	Positive	Positive	N	Both	50000-150000RMB	School	Bachelor degree	Y	N	N	N
485	2021/11/15 14:20:22	131s	WeChat	N/A	112.17.238.78(Unknown,Zhejiang)	father	30years old and above	N	Eastern China	male	3-8years old	Y	One	Positive	Hesitate	N	Social health insurance	150000-500000RMB	School	Bachelor degree	Y	N	Y	N
486	2021/11/15 14:20:43	304s	WeChat	N/A	39.144.34.169(Hefei, Anhui)	father	18-29years old	Y	Central China	female	3-8years old	N	Two	Positive	Positive	N	Social health insurance	50000-150000RMB	School	Middle and high schools	Y	N	N	N
487	2021/11/15 14:23:19	94s	WeChat	N/A	119.4.56.35(Chengdu, Sichuan )	mother	30years old and above	N	Western China	male	3-8years old	N	One	Hesitate	Hesitate	Y	Both	150000-500000RMB	Network (including we-media, wechat moments, Weibo, etc.)	Master degree or above	Y	N	N	Y
488	2021/11/15 14:24:47	115s	WeChat	N/A	223.104.159.212(Hangzhou, Zhejiang)	mother	30years old and above	N	Eastern China	male	3-8years old	Y	One	Positive	Positive	Y	Social health insurance	50000-150000RMB	Network (including we-media, wechat moments, Weibo, etc.)	Middle and high schools	Y	Y	N	Y
489	2021/11/15 14:24:55	320s	WeChat	N/A	117.136.118.181(Fuyang,Anhui)	mother	30years old and above	N	Eastern China	male	3-8years old	Y	Two	Positive	Positive	Y	Social health insurance	0-20000RMB	News	Bachelor degree	Y	N	N	N
490	2021/11/15 14:25:25	1267s	WeChat	N/A	221.12.135.151(Huzhou, Zhejiang)	mother	18-29years old	Y	Eastern China	male	3-8years old	N	Two	Positive	Positive	Y	Both	50000-150000RMB	School	Middle and high schools	Y	N	N	Y
491	2021/11/15 14:27:26	84s	WeChat	N/A	221.12.135.151(Huzhou, Zhejiang)	mother	18-29years old	Y	Eastern China	female	3-8years old	N	Two	Positive	Positive	Y	Both	50000-150000RMB	School	Middle and high schools	Y	N	N	Y
492	2021/11/15 14:28:21	83s	WeChat	N/A	183.160.92.204(Hefei, Anhui)	mother	30years old and above	N	Eastern China	female	3-8years old	Y	Two	Positive	Positive	Y	Social health insurance	150000-500000RMB	Other	Bachelor degree	Y	N	Y	N
493	2021/11/15 14:29:00	460s	WeChat	N/A	117.136.77.91(Jinan,Shandong)	mother	30years old and above	Y	Central China	male	3-8years old	Y	Three or more	Delay	Delay	N	Social health insurance	50000-150000RMB	School	Middle and high schools	Y	N	N	N
494	2021/11/15 14:30:01	60s	WeChat	N/A	223.104.35.189(Hefei, Anhui)	father	30years old and above	N	Eastern China	male	3-8years old	Y	Two	Positive	Positive	Y	Both	150000-500000RMB	Communities and units	Master degree or above	Y	N	N	N
495	2021/11/15 14:31:06	110s	WeChat	N/A	223.104.37.244(Unknown,Anhui)	mother	30years old and above	N	Western China	female	3-8years old	Y	Three or more	Positive	Positive	N	Social health insurance	150000-500000RMB	Network (including we-media, wechat moments, Weibo, etc.)	Middle and high schools	Y	N	N	Y
496	2021/11/15 14:35:47	340s	WeChat	N/A	120.243.67.171(Bozhou,Anhui)	mother	18-29years old	Y	Central China	male	3-8years old	Y	Two	Positive	Positive	N	Social health insurance	50000-150000RMB	Network (including we-media, wechat moments, Weibo, etc.)	Junior college	Y	N	N	N
497	2021/11/15 14:40:05	407s	WeChat	N/A	120.243.69.18(Bozhou,Anhui)	mother	18-29years old	Y	Central China	male	3-8years old	Y	Three or more	Refuse	Positive	Y	None	0-20000RMB	School	Middle and high schools	N	N	N	Y
498	2021/11/15 14:41:09	184s	WeChat	N/A	111.1.197.108(Wenzhou, Zhejiang)	mother	30years old and above	N	Eastern China	male	3-8years old	Y	One	Positive	Positive	N	Social health insurance	150000-500000RMB	School	Middle and high schools	Y	N	N	N
499	2021/11/15 14:43:52	201s	WeChat	N/A	223.104.145.113(Suzhou, Jiangsu)	mother	18-29years old	N	Central China	female	3-8years old	Y	One	Positive	Positive	N	Social health insurance	20000-50000RMB	Other	Middle and high schools	Y	N	N	N
500	2021/11/15 14:47:36	83s	WeChat	N/A	112.17.238.69(Unknown,Zhejiang)	mother	18-29years old	Y	Central China	male	3-8years old	Y	One	Refuse	Delay	Y	Both	50000-150000RMB	School	Bachelor degree	Y	N	Y	Y
501	2021/11/15 14:48:09	227s	WeChat	N/A	60.180.247.174(Wenzhou, Zhejiang)	mother	30years old and above	Y	Central China	female	3-8years old	N	Two	Positive	Positive	N	Social health insurance	0-20000RMB	School	Middle and high schools	Y	N	N	N
502	2021/11/15 14:50:10	256s	WeChat	N/A	60.180.248.206(Wenzhou, Zhejiang)	father	30years old and above	N	Eastern China	female	3-8years old	Y	One	Positive	Positive	N	Social health insurance	50000-150000RMB	Communities and units	Junior college	Y	N	N	N
503	2021/11/15 14:56:25	166s	WeChat	N/A	113.214.214.28(Wenzhou, Zhejiang)	mother	18-29years old	N	Eastern China	male	0-2years old	Y	One	Delay	Positive	N	None	50000-150000RMB	School	Bachelor degree	Y	N	Y	Y
504	2021/11/15 14:58:54	117s	WeChat	N/A	112.17.235.208(Wenzhou, Zhejiang)	mother	30years old and above	N	Central China	female	3-8years old	Y	One	Positive	Positive	N	None	0-20000RMB	School	Middle and high schools	Y	N	N	N
505	2021/11/15 14:59:04	237s	WeChat	N/A	120.243.72.160(Bozhou,Anhui)	mother	18-29years old	N	Eastern China	female	3-8years old	Y	Three or more	Positive	Positive	N	Both	50000-150000RMB	News	Middle and high schools	Y	N	N	N
506	2021/11/15 14:59:09	74s	WeChat	N/A	36.18.182.24(Hangzhou, Zhejiang)	father	18-29years old	N	Eastern China	female	3-8years old	Y	One	Positive	Positive	N	Both	20000-50000RMB	Communities and units	Junior college	Y	N	N	N
507	2021/11/15 15:00:29	501s	WeChat	N/A	124.160.213.246(Hangzhou, Zhejiang)	father	30years old and above	N	Eastern China	female	3-8years old	N	Two	Positive	Positive	N	Social health insurance	50000-150000RMB	School	Junior college	Y	N	N	Y
508	2021/11/15 15:02:57	70s	WeChat	N/A	112.17.237.143(Wenzhou, Zhejiang)	mother	30years old and above	N	Eastern China	female	3-8years old	Y	One	Positive	Hesitate	N	Social health insurance	20000-50000RMB	Network (including we-media, wechat moments, Weibo, etc.)	Middle and high schools	Y	N	N	N
509	2021/11/15 15:02:57	54s	WeChat	N/A	223.104.165.129(Hangzhou, Zhejiang)	mother	30years old and above	N	Eastern China	male	3-8years old	Y	One	Positive	Positive	Y	Both	50000-150000RMB	Other	Master degree or above	Y	N	N	N
510	2021/11/15 15:03:54	106s	WeChat	N/A	45.254.223.238(Beijng)	mother	18-29years old	N	Eastern China	female	3-8years old	Y	Two	Positive	Positive	Y	Social health insurance	50000-150000RMB	School	Junior college	Y	N	N	N
511	2021/11/15 15:06:03	73s	WeChat	N/A	124.78.215.61(Shanghai)	mother	30years old and above	Y	Central China	male	3-8years old	Y	One	Positive	Positive	N	Both	50000-150000RMB	School	Junior college	Y	N	N	N
512	2021/11/15 15:07:20	114s	WeChat	N/A	39.144.34.59(Hefei, Anhui)	mother	30years old and above	N	Central China	male	3-8years old	Y	Three or more	Positive	Positive	N	Social health insurance	50000-150000RMB	Communities and units	Middle and high schools	Y	N	N	N
513	2021/11/15 15:07:20	47s	WeChat	N/A	112.17.237.28(Wenzhou, Zhejiang)	mother	18-29years old	N	Eastern China	male	0-2years old	N	One	Positive	Positive	N	Social health insurance	50000-150000RMB	School	Bachelor degree	Y	N	N	N
514	2021/11/15 15:08:34	84s	WeChat	N/A	220.197.5.173(Guiyang, Guizhou)	father	30years old and above	N	Central China	male	3-8years old	Y	One	Positive	Positive	Y	Social health insurance	50000-150000RMB	News	Bachelor degree	Y	N	N	N
515	2021/11/15 15:09:36	81s	WeChat	N/A	120.243.55.158(Bozhou,Anhui)	mother	18-29years old	Y	Central China	female	3-8years old	Y	Two	Positive	Positive	N	None	20000-50000RMB	School	Junior college	Y	N	N	N
516	2021/11/15 15:09:38	102s	WeChat	N/A	39.144.37.228(Unknown,Anhui)	mother	18-29years old	N	Eastern China	male	3-8years old	N	Two	Positive	Positive	N	None	20000-50000RMB	School	Middle and high schools	Y	N	N	N
517	2021/11/15 15:09:59	129s	WeChat	N/A	183.162.49.56(Hefei, Anhui)	mother	30years old and above	N	Central China	female	3-8years old	Y	Three or more	Positive	Positive	N	Social health insurance	0-20000RMB	School	Middle and high schools	Y	N	N	N
518	2021/11/15 15:10:55	110s	WeChat	N/A	36.35.165.178(Bozhou,Anhui)	mother	18-29years old	Y	Central China	female	3-8years old	Y	One	Positive	Positive	N	Social health insurance	50000-150000RMB	News	Middle and high schools	Y	N	N	N
519	2021/11/15 15:12:28	116s	WeChat	N/A	49.78.14.251(Nanjing, Jiangsu)	mother	18-29years old	Y	Eastern China	male	3-8years old	N	One	Delay	Delay	Y	Social health insurance	50000-150000RMB	Network (including we-media, wechat moments, Weibo, etc.)	Junior college	Y	N	Y	N
520	2021/11/15 15:13:22	142s	WeChat	N/A	60.180.247.228(Wenzhou, Zhejiang)	mother	30years old and above	N	Central China	female	0-2years old	N	Two	Positive	Positive	N	None	0-20000RMB	School	Junior college	Y	N	N	N
521	2021/11/15 15:13:26	120s	WeChat	N/A	58.242.212.67(Fuyang,Anhui)	mother	30years old and above	N	Eastern China	female	3-8years old	Y	One	Positive	Positive	N	None	50000-150000RMB	News	Bachelor degree	Y	N	N	Y
522	2021/11/15 15:14:19	81s	WeChat	N/A	223.104.162.168(Wenzhou, Zhejiang)	mother	30years old and above	N	Eastern China	male	3-8years old	Y	Two	Positive	Positive	N	Social health insurance	0-20000RMB	School	Middle and high schools	Y	N	N	N
523	2021/11/15 15:15:00	83s	WeChat	N/A	112.17.237.219(Wenzhou, Zhejiang)	father	30years old and above	N	Eastern China	male	3-8years old	N	Two	Positive	Positive	N	Social health insurance	More than 500000	News	Bachelor degree	Y	N	N	N
524	2021/11/15 15:15:13	170s	WeChat	N/A	111.1.215.51(Wenzhou, Zhejiang)	father	18-29years old	Y	Eastern China	male	3-8years old	Y	Two	Positive	Positive	N	Social health insurance	20000-50000RMB	News	Middle and high schools	Y	N	N	Y
525	2021/11/15 15:15:25	86s	WeChat	N/A	120.243.34.221(Bozhou,Anhui)	mother	18-29years old	Y	Central China	female	3-8years old	Y	One	Positive	Positive	N	Social health insurance	20000-50000RMB	News	Middle and high schools	Y	N	Y	N
526	2021/11/15 15:15:27	64s	WeChat	N/A	36.113.32.5(Nanjing, Jiangsu)	father	30years old and above	N	Central China	female	3-8years old	Y	One	Positive	Positive	N	Both	50000-150000RMB	Other	Bachelor degree	Y	N	Y	N
527	2021/11/15 15:15:35	109s	WeChat	N/A	223.104.33.15(Hefei, Anhui)	mother	30years old and above	Y	Central China	female	3-8years old	Y	One	Hesitate	Hesitate	N	None	50000-150000RMB	School	Junior college	Y	Y	N	N
528	2021/11/15 15:16:14	95s	WeChat	N/A	120.210.89.97(Hefei, Anhui)	father	30years old and above	N	Central China	female	3-8years old	Y	Two	Positive	Positive	N	Social health insurance	50000-150000RMB	School	Bachelor degree	Y	N	N	Y
529	2021/11/15 15:16:34	38s	WeChat	N/A	111.1.215.51(Wenzhou, Zhejiang)	father	18-29years old	Y	Eastern China	male	3-8years old	Y	Two	Positive	Positive	N	Social health insurance	20000-50000RMB	News	Middle and high schools	Y	N	N	Y
530	2021/11/15 15:17:21	202s	WeChat	N/A	123.159.255.189(Wenzhou, Zhejiang)	mother	30years old and above	N	Central China	female	3-8years old	Y	Two	Positive	Positive	N	Social health insurance	20000-50000RMB	Network (including we-media, wechat moments, Weibo, etc.)	Middle and high schools	Y	N	N	N
531	2021/11/15 15:17:37	126s	WeChat	N/A	60.180.255.82(Wenzhou, Zhejiang)	mother	18-29years old	N	Central China	male	3-8years old	Y	Two	Positive	Positive	N	None	50000-150000RMB	School	Middle and high schools	Y	N	N	N
532	2021/11/15 15:17:46	92s	WeChat	N/A	114.107.218.202(Lu'an,Anhui)	mother	18-29years old	N	Eastern China	female	3-8years old	Y	One	Positive	Positive	N	Social health insurance	0-20000RMB	School	Middle and high schools	N	N	N	Y
533	2021/11/15 15:20:02	165s	WeChat	N/A	114.98.58.215(Bozhou,Anhui)	mother	18-29years old	Y	Central China	female	3-8years old	Y	Two	Positive	Positive	N	Social health insurance	150000-500000RMB	News	Junior college	Y	N	N	N
534	2021/11/15 15:20:33	325s	WeChat	N/A	112.12.142.114(Wenzhou, Zhejiang)	mother	30years old and above	Y	Central China	male	0-2years old	N	Two	Positive	Positive	N	None	0-20000RMB	School	Middle and high schools	Y	N	N	Y
535	2021/11/15 15:21:13	66s	WeChat	N/A	112.12.183.104(Wenzhou, Zhejiang)	mother	18-29years old	N	Western China	female	3-8years old	Y	Two	Positive	Positive	N	None	150000-500000RMB	Network (including we-media, wechat moments, Weibo, etc.)	Middle and high schools	N	N	N	N
536	2021/11/15 15:21:39	95s	WeChat	N/A	112.17.235.248(Wenzhou, Zhejiang)	father	30years old and above	N	Eastern China	male	3-8years old	Y	One	Positive	Positive	Y	Social health insurance	50000-150000RMB	Network (including we-media, wechat moments, Weibo, etc.)	Junior college	Y	N	N	N
537	2021/11/15 15:21:54	61s	WeChat	N/A	36.17.39.107(Hangzhou, Zhejiang)	mother	30years old and above	Y	Eastern China	female	3-8years old	N	Two	Positive	Positive	Y	Both	150000-500000RMB	School	Master degree or above	Y	N	Y	N
538	2021/11/15 15:22:35	105s	WeChat	N/A	58.39.53.88(Shanghai)	mother	30years old and above	N	Eastern China	male	9-12years old	Y	Two	Positive	Delay	Y	Social health insurance	50000-150000RMB	Communities and units	Junior college	Y	N	Y	N
539	2021/11/15 15:23:04	89s	WeChat	N/A	114.98.38.56(Bozhou,Anhui)	mother	18-29years old	Y	Eastern China	female	0-2years old	N	One	Hesitate	Positive	N	Social health insurance	20000-50000RMB	School	Middle and high schools	N	N	N	N
540	2021/11/15 15:23:06	101s	WeChat	N/A	223.104.162.118(Wenzhou, Zhejiang)	mother	18-29years old	N	Eastern China	female	3-8years old	Y	One	Positive	Positive	N	Both	20000-50000RMB	News	Junior college	Y	N	N	N
541	2021/11/15 15:26:12	186s	WeChat	N/A	112.13.63.159(Wenzhou, Zhejiang)	mother	30years old and above	N	Central China	male	3-8years old	Y	Two	Positive	Positive	N	Social health insurance	0-20000RMB	News	Middle and high schools	Y	N	N	N
542	2021/11/15 15:27:07	91s	WeChat	N/A	220.196.193.111(Shanghai)	father	30years old and above	Y	Eastern China	female	9-12years old	Y	Two	Positive	Positive	N	Social health insurance	150000-500000RMB	School	Junior college	Y	N	N	N
543	2021/11/15 15:28:06	329s	WeChat	N/A	112.13.60.13(Wenzhou, Zhejiang)	mother	30years old and above	Y	Eastern China	female	3-8years old	Y	Two	Hesitate	Hesitate	N	Social health insurance	0-20000RMB	School	Middle and high schools	Y	N	N	N
544	2021/11/15 15:28:38	110s	WeChat	N/A	115.197.129.246(Hangzhou, Zhejiang)	mother	30years old and above	N	Eastern China	female	3-8years old	Y	Two	Positive	Positive	N	Social health insurance	50000-150000RMB	Network (including we-media, wechat moments, Weibo, etc.)	Bachelor degree	Y	N	N	N
545	2021/11/15 15:31:13	85s	WeChat	N/A	112.13.62.169(Wenzhou, Zhejiang)	mother	30years old and above	N	Eastern China	male	3-8years old	Y	Two	Positive	Positive	N	Social health insurance	0-20000RMB	Communities and units	Junior college	N	N	N	N
546	2021/11/15 15:31:50	138s	WeChat	N/A	112.123.17.147(Bozhou,Anhui)	mother	30years old and above	N	Central China	male	3-8years old	Y	Two	Positive	Positive	N	None	0-20000RMB	School	Bachelor degree	Y	N	N	N
547	2021/11/15 15:32:26	117s	WeChat	N/A	218.108.14.187(Hangzhou, Zhejiang)	mother	30years old and above	N	Central China	female	13-17years old	Y	One	Positive	Positive	N	Social health insurance	50000-150000RMB	School	Bachelor degree	Y	Y	N	N
548	2021/11/15 15:35:35	143s	WeChat	N/A	114.98.38.6(Bozhou,Anhui)	mother	30years old and above	N	Central China	female	3-8years old	Y	Two	Positive	Positive	N	Social health insurance	0-20000RMB	News	Middle and high schools	N	N	N	N
549	2021/11/15 15:36:10	108s	WeChat	N/A	112.12.140.252(Wenzhou, Zhejiang)	mother	30years old and above	Y	Eastern China	male	3-8years old	Y	One	Positive	Positive	N	Social health insurance	50000-150000RMB	News	Middle and high schools	Y	N	N	N
550	2021/11/15 15:38:54	123s	WeChat	N/A	223.104.35.44(Hefei, Anhui)	mother	30years old and above	N	Central China	female	3-8years old	Y	Three or more	Positive	Positive	N	None	20000-50000RMB	School	Middle and high schools	Y	N	N	Y
551	2021/11/15 15:38:54	92s	WeChat	N/A	36.5.165.167(Hefei, Anhui)	father	30years old and above	N	Central China	male	0-2years old	N	Two	Positive	Positive	N	Social health insurance	50000-150000RMB	News	Junior college	Y	N	N	N
552	2021/11/15 15:39:11	78s	WeChat	N/A	113.91.55.180(Shenzhen, Guangdong)	mother	18-29years old	N	Eastern China	female	3-8years old	Y	Three or more	Positive	Positive	N	None	50000-150000RMB	School	Middle and high schools	Y	N	N	N
553	2021/11/15 15:39:13	85s	WeChat	N/A	220.180.119.176(Bozhou,Anhui)	mother	30years old and above	N	Central China	male	3-8years old	N	Two	Positive	Positive	N	Social health insurance	20000-50000RMB	Communities and units	Bachelor degree	Y	N	Y	N
554	2021/11/15 15:40:47	153s	WeChat	N/A	117.70.142.207(Lu'an,Anhui)	mother	30years old and above	N	Central China	female	3-8years old	Y	Two	Positive	Positive	N	Social health insurance	0-20000RMB	School	Middle and high schools	Y	N	N	N
555	2021/11/15 15:43:21	137s	WeChat	N/A	36.28.31.237(Hangzhou, Zhejiang)	mother	30years old and above	N	Eastern China	female	3-8years old	Y	One	Hesitate	Hesitate	Y	Social health insurance	50000-150000RMB	News	Bachelor degree	Y	N	Y	Y
556	2021/11/15 15:44:11	87s	WeChat	N/A	116.227.219.47(Shanghai)	mother	30years old and above	Y	Central China	female	3-8years old	Y	Two	Delay	Positive	Y	Both	50000-150000RMB	School	Junior college	Y	N	N	Y
557	2021/11/15 15:45:24	201s	WeChat	N/A	117.136.102.98(Hefei, Anhui)	mother	30years old and above	N	Central China	male	3-8years old	Y	One	Positive	Positive	N	Social health insurance	0-20000RMB	School	Middle and high schools	Y	N	N	N
558	2021/11/15 15:46:06	74s	WeChat	N/A	36.60.131.208(Suzhou,Anhui)	father	30years old and above	Y	Central China	male	3-8years old	N	Two	Positive	Positive	Y	None	20000-50000RMB	News	Bachelor degree	Y	N	N	Y
559	2021/11/15 15:46:11	73s	WeChat	N/A	120.243.72.5(Bozhou,Anhui)	mother	18-29years old	Y	Central China	female	3-8years old	Y	Two	Delay	Delay	Y	Social health insurance	50000-150000RMB	Network (including we-media, wechat moments, Weibo, etc.)	Junior college	Y	N	N	N
560	2021/11/15 15:46:12	80s	WeChat	N/A	112.17.235.22(Wenzhou, Zhejiang)	father	30years old and above	N	Eastern China	female	3-8years old	Y	One	Positive	Positive	N	Social health insurance	50000-150000RMB	News	Middle and high schools	Y	Y	N	N
561	2021/11/15 15:47:19	286s	WeChat	N/A	36.32.200.74(Bozhou,Anhui)	father	30years old and above	N	Central China	female	3-8years old	Y	One	Positive	Positive	N	Social health insurance	20000-50000RMB	Network (including we-media, wechat moments, Weibo, etc.)	Middle and high schools	Y	N	N	N
562	2021/11/15 15:47:49	94s	WeChat	N/A	218.201.184.252(Heze, Shandong)	mother	30years old and above	Y	Eastern China	female	3-8years old	Y	One	Refuse	Hesitate	Y	Social health insurance	50000-150000RMB	School	Master degree or above	Y	N	N	Y
563	2021/11/15 15:49:02	57s	WeChat	N/A	218.108.14.187(Hangzhou, Zhejiang)	father	30years old and above	N	Eastern China	male	0-2years old	N	One	Positive	Positive	N	Social health insurance	50000-150000RMB	News	Master degree or above	Y	Y	Y	N
564	2021/11/15 15:49:06	51s	WeChat	N/A	112.17.236.251(Unknown,Zhejiang)	mother	30years old and above	N	Eastern China	female	3-8years old	Y	Two	Positive	Positive	N	Both	50000-150000RMB	Communities and units	Bachelor degree	Y	N	Y	N
565	2021/11/15 15:49:41	269s	WeChat	N/A	112.17.235.22(Wenzhou, Zhejiang)	mother	18-29years old	N	Eastern China	female	3-8years old	Y	Two	Positive	Positive	N	None	0-20000RMB	Other	Middle and high schools	N	N	N	N
566	2021/11/15 15:49:45	93s	WeChat	N/A	223.104.33.53(Hefei, Anhui)	mother	18-29years old	N	Eastern China	female	3-8years old	Y	Three or more	Positive	Positive	N	None	150000-500000RMB	News	Middle and high schools	Y	N	N	N
567	2021/11/15 15:51:45	191s	WeChat	N/A	114.98.59.171(Bozhou,Anhui)	mother	30years old and above	Y	Central China	female	3-8years old	Y	Two	Positive	Positive	N	Both	20000-50000RMB	School	Bachelor degree	Y	N	Y	N
568	2021/11/15 15:53:34	121s	WeChat	N/A	112.17.247.25(Unknown,Zhejiang)	mother	18-29years old	Y	Eastern China	female	3-8years old	Y	One	Delay	Delay	Y	Social health insurance	50000-150000RMB	Other	Bachelor degree	Y	N	Y	N
569	2021/11/15 15:55:45	171s	WeChat	N/A	36.4.243.243(Bozhou,Anhui)	mother	18-29years old	Y	Eastern China	female	3-8years old	N	One	Positive	Positive	Y	Social health insurance	0-20000RMB	School	Middle and high schools	Y	N	N	N
570	2021/11/15 15:56:23	73s	WeChat	N/A	60.180.241.91(Wenzhou, Zhejiang)	mother	18-29years old	N	Eastern China	male	3-8years old	N	Two	Positive	Positive	N	Social health insurance	0-20000RMB	School	Junior college	Y	N	N	N
571	2021/11/15 15:57:35	68s	WeChat	N/A	36.19.246.215(Hangzhou, Zhejiang)	mother	30years old and above	N	Eastern China	male	3-8years old	Y	One	Positive	Positive	Y	Both	50000-150000RMB	School	Bachelor degree	Y	N	Y	Y
572	2021/11/15 16:00:42	196s	WeChat	N/A	115.216.126.74(Hangzhou, Zhejiang)	father	30years old and above	Y	Eastern China	male	0-2years old	N	One	Refuse	Hesitate	Y	Both	50000-150000RMB	Network (including we-media, wechat moments, Weibo, etc.)	Bachelor degree	Y	N	N	Y
573	2021/11/15 16:01:52	92s	WeChat	N/A	117.70.190.135(Lu'an,Anhui)	mother	18-29years old	Y	Central China	male	3-8years old	N	One	Positive	Positive	N	Social health insurance	0-20000RMB	School	Bachelor degree	Y	N	N	N
574	2021/11/15 16:02:19	194s	WeChat	N/A	112.17.235.89(Wenzhou, Zhejiang)	father	30years old and above	N	Eastern China	female	3-8years old	Y	Two	Positive	Positive	N	Social health insurance	50000-150000RMB	School	Middle and high schools	Y	N	N	N
575	2021/11/15 16:03:03	274s	WeChat	N/A	112.13.60.106(Wenzhou, Zhejiang)	father	30years old and above	N	Eastern China	male	3-8years old	Y	Two	Positive	Positive	N	None	20000-50000RMB	Communities and units	Middle and high schools	Y	N	N	N
576	2021/11/15 16:04:27	121s	WeChat	N/A	60.180.255.111(Wenzhou, Zhejiang)	father	30years old and above	Y	Eastern China	female	3-8years old	Y	One	Positive	Positive	N	Social health insurance	50000-150000RMB	School	Junior college	Y	N	N	N
577	2021/11/15 16:05:11	693s	WeChat	N/A	39.144.35.177(Hefei, Anhui)	mother	18-29years old	Y	Western China	male	3-8years old	N	Two	Positive	Positive	Y	Both	0-20000RMB	School	Middle and high schools	Y	N	N	N
578	2021/11/15 16:06:04	81s	WeChat	N/A	223.104.247.138(Hangzhou, Zhejiang)	mother	30years old and above	N	Eastern China	male	13-17years old	Y	One	Positive	Positive	N	Both	50000-150000RMB	School	Bachelor degree	Y	N	Y	N
579	2021/11/15 16:07:16	94s	WeChat	N/A	36.4.199.244(Bozhou,Anhui)	mother	30years old and above	N	Eastern China	female	3-8years old	Y	Two	Positive	Positive	N	Social health insurance	150000-500000RMB	School	Junior college	Y	N	N	N
580	2021/11/15 16:10:15	91s	WeChat	N/A	101.80.97.68(Shanghai)	father	30years old and above	Y	Central China	male	3-8years old	N	One	Positive	Positive	N	Social health insurance	150000-500000RMB	Network (including we-media, wechat moments, Weibo, etc.)	Middle and high schools	Y	N	N	N
581	2021/11/15 16:14:16	11079s	WeChat	N/A	112.12.182.88(Wenzhou, Zhejiang)	mother	30years old and above	N	Central China	female	9-12years old	Y	Two	Positive	Positive	N	Social health insurance	0-20000RMB	Communities and units	Middle and high schools	Y	N	N	N
582	2021/11/15 16:16:29	125s	WeChat	N/A	111.1.215.37(Wenzhou, Zhejiang)	mother	30years old and above	Y	Central China	male	3-8years old	Y	Three or more	Positive	Positive	N	Social health insurance	0-20000RMB	Network (including we-media, wechat moments, Weibo, etc.)	Middle and high schools	Y	N	N	N
583	2021/11/15 16:19:11	208s	WeChat	N/A	36.4.197.255(Bozhou,Anhui)	mother	18-29years old	Y	Central China	female	3-8years old	Y	Two	Positive	Positive	Y	None	20000-50000RMB	News	Middle and high schools	Y	N	N	N
584	2021/11/15 16:19:19	93s	WeChat	N/A	223.104.246.241(Hangzhou, Zhejiang)	father	30years old and above	N	Eastern China	female	0-2years old	Y	Two	Positive	Positive	N	Commercial insurance	50000-150000RMB	School	Master degree or above	Y	N	N	N
585	2021/11/15 16:19:46	98s	WeChat	N/A	115.196.250.184(Hangzhou, Zhejiang)	mother	30years old and above	N	Central China	male	3-8years old	Y	One	Hesitate	Hesitate	N	Social health insurance	50000-150000RMB	School	Middle and high schools	Y	N	N	N
586	2021/11/15 16:21:19	92s	WeChat	N/A	223.104.160.56(Unknown,Zhejiang)	mother	18-29years old	N	Eastern China	male	3-8years old	N	One	Refuse	Positive	Y	Social health insurance	50000-150000RMB	School	Middle and high schools	Y	N	N	N
587	2021/11/15 16:21:34	245s	WeChat	N/A	60.180.255.84(Wenzhou, Zhejiang)	mother	30years old and above	Y	Eastern China	female	3-8years old	Y	Two	Positive	Positive	N	Social health insurance	50000-150000RMB	School	Middle and high schools	Y	N	Y	N
588	2021/11/15 16:21:35	69s	WeChat	N/A	117.136.102.8(Hefei, Anhui)	mother	18-29years old	N	Central China	male	3-8years old	Y	Two	Positive	Positive	N	Social health insurance	50000-150000RMB	School	Middle and high schools	Y	N	N	N
589	2021/11/15 16:22:38	104s	WeChat	N/A	36.4.198.142(Bozhou,Anhui)	mother	18-29years old	N	Central China	male	3-8years old	Y	Three or more	Positive	Positive	N	Social health insurance	0-20000RMB	School	Middle and high schools	Y	N	N	N
590	2021/11/15 16:23:16	165s	WeChat	N/A	114.98.59.221(Bozhou,Anhui)	mother	18-29years old	N	Central China	female	3-8years old	N	Two	Positive	Positive	N	Social health insurance	20000-50000RMB	School	Middle and high schools	Y	N	N	Y
591	2021/11/15 16:23:24	89s	WeChat	N/A	36.4.242.229(Bozhou,Anhui)	mother	30years old and above	N	Central China	male	3-8years old	Y	Two	Positive	Positive	Y	Both	20000-50000RMB	School	Bachelor degree	Y	N	N	N
592	2021/11/15 16:24:36	80s	WeChat	N/A	36.28.214.173(Hangzhou, Zhejiang)	father	30years old and above	Y	Eastern China	female	3-8years old	N	One	Positive	Positive	Y	Both	150000-500000RMB	School	Bachelor degree	Y	N	N	N
593	2021/11/15 16:25:28	72s	WeChat	N/A	36.5.108.102(Hefei, Anhui)	mother	30years old and above	Y	Central China	female	3-8years old	Y	Two	Positive	Positive	Y	Social health insurance	50000-150000RMB	Communities and units	Bachelor degree	Y	N	Y	N
594	2021/11/15 16:26:42	65s	WeChat	N/A	183.134.217.29(Hangzhou, Zhejiang)	father	30years old and above	Y	Eastern China	male	3-8years old	Y	Two	Positive	Positive	Y	Both	150000-500000RMB	Communities and units	Master degree or above	Y	N	N	N
595	2021/11/15 16:26:43	115s	WeChat	N/A	36.17.109.34(Hangzhou, Zhejiang)	father	30years old and above	N	Eastern China	male	3-8years old	Y	One	Positive	Positive	N	Social health insurance	50000-150000RMB	School	Middle and high schools	Y	N	N	N
596	2021/11/15 16:27:35	95s	WeChat	N/A	220.191.2.241(Hangzhou, Zhejiang)	mother	30years old and above	N	Eastern China	male	3-8years old	N	One	Hesitate	Hesitate	Y	Both	0-20000RMB	Network (including we-media, wechat moments, Weibo, etc.)	Bachelor degree	Y	N	N	Y
597	2021/11/15 16:30:58	179s	WeChat	N/A	112.14.86.92(Wenzhou, Zhejiang)	mother	18-29years old	Y	Eastern China	male	3-8years old	Y	Two	Positive	Positive	N	Social health insurance	0-20000RMB	Network (including we-media, wechat moments, Weibo, etc.)	Middle and high schools	Y	N	N	N
598	2021/11/15 16:32:12	233s	WeChat	N/A	120.243.68.30(Bozhou,Anhui)	mother	30years old and above	N	Eastern China	female	3-8years old	Y	Two	Positive	Positive	N	None	150000-500000RMB	School	Middle and high schools	Y	N	N	N
599	2021/11/15 16:34:03	129s	WeChat	N/A	115.220.159.166(Hangzhou, Zhejiang)	mother	30years old and above	Y	Central China	female	3-8years old	N	One	Positive	Positive	N	Social health insurance	150000-500000RMB	School	Bachelor degree	Y	N	Y	N
600	2021/11/15 16:34:40	92s	WeChat	N/A	42.120.75.182(Hangzhou, Zhejiang)	father	30years old and above	N	Eastern China	male	3-8years old	N	One	Positive	Positive	N	Both	More than 500000	News	Bachelor degree	Y	N	N	Y
601	2021/11/15 16:45:49	50s	WeChat	N/A	36.24.26.114(Hangzhou, Zhejiang)	father	30years old and above	N	Eastern China	female	9-12years old	Y	One	Positive	Positive	Y	Both	150000-500000RMB	Communities and units	Bachelor degree	Y	N	Y	Y
602	2021/11/15 16:49:24	37s	WeChat	N/A	36.28.214.173(Hangzhou, Zhejiang)	father	30years old and above	Y	Eastern China	female	3-8years old	Y	One	Positive	Positive	Y	Both	150000-500000RMB	School	Bachelor degree	Y	N	N	Y
603	2021/11/15 16:54:39	154s	WeChat	N/A	223.104.165.230(Hangzhou, Zhejiang)	father	30years old and above	Y	Eastern China	male	3-8years old	Y	One	Positive	Positive	N	Both	50000-150000RMB	School	Junior college	Y	N	N	Y
604	2021/11/15 16:54:48	195s	WeChat	N/A	223.104.244.99(Hangzhou, Zhejiang)	father	30years old and above	N	Eastern China	male	3-8years old	Y	Two	Positive	Positive	N	Social health insurance	50000-150000RMB	School	Middle and high schools	Y	N	N	N
605	2021/11/15 16:59:26	307s	WeChat	N/A	36.28.211.22(Hangzhou, Zhejiang)	father	30years old and above	N	Eastern China	male	3-8years old	N	Two	Positive	Positive	Y	Commercial insurance	More than 500000	Communities and units	Bachelor degree	Y	N	N	N
606	2021/11/15 17:00:43	77s	WeChat	N/A	218.201.160.35(Heze, Shandong)	father	30years old and above	Y	Eastern China	female	3-8years old	Y	One	Hesitate	Hesitate	Y	Social health insurance	50000-150000RMB	Network (including we-media, wechat moments, Weibo, etc.)	Master degree or above	Y	N	N	Y
607	2021/11/15 17:01:02	81s	WeChat	N/A	112.14.84.164(Wenzhou, Zhejiang)	mother	30years old and above	N	Eastern China	male	3-8years old	Y	Three or more	Positive	Positive	N	Social health insurance	150000-500000RMB	School	Middle and high schools	Y	N	N	N
608	2021/11/15 17:02:27	217s	WeChat	N/A	112.17.235.65(Wenzhou, Zhejiang)	mother	30years old and above	N	Eastern China	male	3-8years old	Y	Two	Positive	Positive	N	None	20000-50000RMB	School	Middle and high schools	Y	N	N	N
609	2021/11/15 17:12:00	303s	WeChat	N/A	223.104.35.147(Hefei, Anhui)	mother	30years old and above	N	Central China	female	3-8years old	Y	Three or more	Positive	Positive	N	Social health insurance	20000-50000RMB	School	Middle and high schools	Y	N	N	N
610	2021/11/15 17:19:43	163s	WeChat	N/A	120.243.55.165(Bozhou,Anhui)	father	30years old and above	N	Central China	male	13-17years old	Y	Two	Positive	Positive	N	Social health insurance	0-20000RMB	Communities and units	Middle and high schools	N	Y	Y	N
611	2021/11/15 17:19:53	98s	WeChat	N/A	112.14.79.191(Wenzhou, Zhejiang)	mother	30years old and above	N	Eastern China	male	3-8years old	Y	Two	Positive	Positive	N	Social health insurance	20000-50000RMB	School	Middle and high schools	Y	N	N	N
612	2021/11/15 17:20:20	77s	WeChat	N/A	117.132.72.58(Zibo, Shandong)	father	30years old and above	Y	Central China	male	0-2years old	N	One	Delay	Hesitate	Y	Social health insurance	20000-50000RMB	Network (including we-media, wechat moments, Weibo, etc.)	Bachelor degree	Y	N	N	Y
613	2021/11/15 17:22:01	276s	WeChat	N/A	117.70.159.66(Lu'an,Anhui)	father	30years old and above	N	Central China	male	3-8years old	Y	One	Positive	Positive	N	Social health insurance	50000-150000RMB	Communities and units	Bachelor degree	Y	N	Y	N
614	2021/11/15 17:27:54	61s	WeChat	N/A	223.104.246.219(Hangzhou, Zhejiang)	mother	30years old and above	N	Eastern China	male	0-2years old	N	One	Positive	Positive	N	Both	50000-150000RMB	News	Bachelor degree	Y	N	N	N
615	2021/11/15 17:29:44	168s	WeChat	N/A	223.104.162.6(Wenzhou, Zhejiang)	mother	18-29years old	Y	Central China	male	3-8years old	Y	Three or more	Positive	Positive	Y	None	0-20000RMB	School	Middle and high schools	Y	Y	Y	N
616	2021/11/15 17:38:17	117s	WeChat	N/A	223.104.162.107(Wenzhou, Zhejiang)	mother	30years old and above	Y	Central China	female	3-8years old	N	One	Positive	Positive	N	Social health insurance	20000-50000RMB	School	Junior college	Y	N	N	N
617	2021/11/15 17:43:26	209s	WeChat	N/A	218.26.159.222(Taiyuan,Shanxi)	father	30years old and above	Y	Central China	female	3-8years old	Y	Two	Hesitate	Hesitate	N	None	50000-150000RMB	Network (including we-media, wechat moments, Weibo, etc.)	Bachelor degree	Y	N	Y	Y
618	2021/11/15 17:45:09	132s	WeChat	N/A	112.17.238.170(Unknown,Zhejiang)	mother	30years old and above	N	Eastern China	female	13-17years old	Y	One	Positive	Positive	N	Social health insurance	50000-150000RMB	News	Bachelor degree	Y	N	N	N
619	2021/11/15 17:53:49	86s	WeChat	N/A	120.243.72.101(Bozhou,Anhui)	mother	30years old and above	Y	Central China	male	3-8years old	Y	One	Positive	Positive	Y	Social health insurance	0-20000RMB	Communities and units	Junior college	Y	N	Y	N
620	2021/11/15 17:54:50	109s	WeChat	N/A	112.101.112.65(Daqing, Heilongjiang)	father	30years old and above	N	Eastern China	female	3-8years old	Y	One	Positive	Positive	Y	Both	50000-150000RMB	Communities and units	Bachelor degree	Y	N	N	Y
621	2021/11/15 17:58:56	65s	WeChat	N/A	118.212.216.241(Nanchang, Jiangxi)	father	30years old and above	N	Eastern China	female	3-8years old	Y	Two	Positive	Positive	N	Social health insurance	50000-150000RMB	Network (including we-media, wechat moments, Weibo, etc.)	Bachelor degree	Y	N	N	N
622	2021/11/15 18:01:51	137s	WeChat	N/A	112.12.182.4(Wenzhou, Zhejiang)	mother	30years old and above	N	Eastern China	male	9-12years old	N	Two	Hesitate	Positive	Y	Social health insurance	0-20000RMB	School	Middle and high schools	Y	N	N	N
623	2021/11/15 18:02:24	144s	WeChat	N/A	112.12.181.136(Wenzhou, Zhejiang)	father	30years old and above	N	Eastern China	female	9-12years old	Y	Three or more	Hesitate	Positive	N	Social health insurance	0-20000RMB	Other	Middle and high schools	Y	N	N	Y
624	2021/11/15 18:04:16	268s	WeChat	N/A	111.1.107.174(Wenzhou, Zhejiang)	mother	30years old and above	N	Eastern China	female	13-17years old	N	One	Positive	Positive	N	Social health insurance	150000-500000RMB	School	Middle and high schools	Y	N	N	N
625	2021/11/15 18:05:10	188s	WeChat	N/A	112.12.137.87(Wenzhou, Zhejiang)	mother	30years old and above	Y	Eastern China	male	3-8years old	Y	One	Positive	Positive	N	Both	0-20000RMB	School	Middle and high schools	Y	N	N	Y
626	2021/11/15 18:05:22	198s	WeChat	N/A	39.186.30.244(Wenzhou, Zhejiang)	father	30years old and above	N	Western China	male	13-17years old	Y	Three or more	Positive	Positive	N	Social health insurance	50000-150000RMB	Communities and units	Middle and high schools	Y	N	N	N
627	2021/11/15 18:05:41	139s	WeChat	N/A	36.4.197.140(Bozhou,Anhui)	mother	18-29years old	N	Central China	male	3-8years old	Y	Two	Positive	Positive	N	Social health insurance	0-20000RMB	School	Middle and high schools	Y	N	N	N
628	2021/11/15 18:05:43	182s	WeChat	N/A	223.104.162.170(Wenzhou, Zhejiang)	father	30years old and above	N	Eastern China	female	9-12years old	Y	One	Positive	Positive	N	None	0-20000RMB	News	Middle and high schools	Y	N	N	N
629	2021/11/15 18:05:49	145s	WeChat	N/A	120.243.95.3(Bozhou,Anhui)	mother	18-29years old	Y	Central China	male	3-8years old	Y	Two	Positive	Positive	N	Social health insurance	20000-50000RMB	School	Middle and high schools	Y	N	N	N
630	2021/11/15 18:06:47	192s	WeChat	N/A	120.243.71.204(Bozhou,Anhui)	mother	30years old and above	Y	Central China	female	3-8years old	Y	Three or more	Positive	Positive	N	Social health insurance	0-20000RMB	School	Middle and high schools	Y	N	N	N
631	2021/11/15 18:11:25	180s	WeChat	N/A	112.12.121.127(Jinhua,Zhejiang )	mother	30years old and above	N	Western China	male	3-8years old	Y	Three or more	Positive	Positive	N	Social health insurance	20000-50000RMB	School	Middle and high schools	Y	N	N	Y
632	2021/11/15 18:13:46	151s	WeChat	N/A	120.243.68.237(Bozhou,Anhui)	mother	18-29years old	Y	Eastern China	female	3-8years old	Y	Two	Positive	Positive	N	Both	0-20000RMB	News	Middle and high schools	Y	N	N	N
633	2021/11/15 18:14:09	241s	WeChat	N/A	36.61.88.169(Hefei, Anhui)	mother	30years old and above	Y	Central China	female	3-8years old	Y	Two	Positive	Positive	N	Social health insurance	20000-50000RMB	School	Bachelor degree	Y	N	Y	Y
634	2021/11/15 18:17:07	129s	WeChat	N/A	39.144.34.181(Hefei, Anhui)	father	30years old and above	Y	Central China	female	3-8years old	Y	One	Positive	Delay	N	Social health insurance	20000-50000RMB	Communities and units	Bachelor degree	Y	N	Y	Y
635	2021/11/15 18:17:18	257s	WeChat	N/A	36.4.199.232(Bozhou,Anhui)	mother	30years old and above	Y	Central China	male	3-8years old	Y	One	Positive	Delay	N	Social health insurance	20000-50000RMB	Communities and units	Bachelor degree	Y	N	Y	Y
636	2021/11/15 18:22:49	100s	WeChat	N/A	114.107.219.51(Lu'an,Anhui)	mother	30years old and above	N	Central China	female	13-17years old	Y	Two	Positive	Positive	Y	Both	50000-150000RMB	News	Junior college	Y	N	Y	N
637	2021/11/15 18:29:48	158s	WeChat	N/A	14.0.230.10(Unknown,Hong Kong )	mother	30years old and above	N	Hong Kong, Macao and Taiwan	male	9-12years old	N	One	Positive	Positive	N	Commercial insurance	More than 500000	School	Master degree or above	Y	N	N	Y
638	2021/11/15 18:33:55	106s	WeChat	N/A	112.14.76.142(Wenzhou, Zhejiang)	father	30years old and above	N	Eastern China	male	3-8years old	Y	Two	Positive	Positive	N	None	50000-150000RMB	Network (including we-media, wechat moments, Weibo, etc.)	Junior college	Y	N	N	N
639	2021/11/15 18:35:01	81s	WeChat	N/A	112.10.72.9(Hangzhou, Zhejiang)	mother	30years old and above	N	Eastern China	male	13-17years old	Y	Two	Positive	Positive	N	Both	50000-150000RMB	Communities and units	Middle and high schools	Y	N	N	N
640	2021/11/15 18:35:15	74s	WeChat	N/A	60.186.236.50(Hangzhou, Zhejiang)	father	30years old and above	N	Eastern China	male	0-2years old	N	One	Refuse	Refuse	N	Social health insurance	150000-500000RMB	Communities and units	Bachelor degree	Y	N	Y	N
641	2021/11/15 18:36:10	69s	WeChat	N/A	1.57.41.228(Suihua, Heilongjiang)	father	30years old and above	N	Eastern China	male	0-2years old	Y	Three or more	Positive	Positive	Y	None	0-20000RMB	Communities and units	Bachelor degree	Y	N	Y	N
642	2021/11/15 18:36:26	285s	WeChat	N/A	114.107.218.211(Lu'an,Anhui)	mother	18-29years old	Y	Central China	male	3-8years old	N	One	Positive	Positive	Y	Both	0-20000RMB	School	Middle and high schools	Y	N	N	N
643	2021/11/15 18:45:02	338s	WeChat	N/A	223.104.37.147(Unknown,Anhui)	father	30years old and above	N	Central China	male	13-17years old	Y	One	Positive	Positive	N	None	50000-150000RMB	Communities and units	Bachelor degree	Y	N	Y	N
644	2021/11/15 18:58:06	1705s	WeChat	N/A	111.1.213.109(Wenzhou, Zhejiang)	father	30years old and above	N	Eastern China	male	3-8years old	Y	One	Positive	Positive	N	Social health insurance	50000-150000RMB	News	Middle and high schools	Y	Y	N	Y
645	2021/11/15 19:05:29	131s	WeChat	N/A	112.12.137.132(Wenzhou, Zhejiang)	mother	18-29years old	N	Central China	male	3-8years old	Y	One	Positive	Positive	N	Social health insurance	0-20000RMB	News	Middle and high schools	Y	N	N	N
646	2021/11/15 19:07:49	154s	WeChat	N/A	112.17.237.235(Wenzhou, Zhejiang)	mother	30years old and above	Y	Eastern China	male	3-8years old	Y	Two	Positive	Hesitate	Y	Social health insurance	20000-50000RMB	News	Middle and high schools	Y	N	N	N
647	2021/11/15 19:12:31	384s	WeChat	N/A	112.17.237.44(Wenzhou, Zhejiang)	mother	18-29years old	N	Western China	male	3-8years old	Y	One	Positive	Positive	N	Social health insurance	0-20000RMB	School	Middle and high schools	Y	N	N	N
648	2021/11/15 19:15:32	117s	WeChat	N/A	112.17.237.44(Wenzhou, Zhejiang)	mother	18-29years old	N	Eastern China	male	3-8years old	Y	One	Positive	Positive	N	Social health insurance	0-20000RMB	School	Middle and high schools	Y	N	N	N
649	2021/11/15 19:21:00	341s	WeChat	N/A	112.12.182.100(Wenzhou, Zhejiang)	father	30years old and above	N	Eastern China	female	9-12years old	N	Two	Positive	Positive	N	Social health insurance	20000-50000RMB	News	Middle and high schools	Y	N	Y	N
650	2021/11/15 19:28:58	168s	WeChat	N/A	112.12.180.63(Wenzhou, Zhejiang)	mother	30years old and above	N	Eastern China	female	9-12years old	Y	Two	Positive	Positive	N	None	0-20000RMB	School	Middle and high schools	Y	N	N	N
651	2021/11/15 19:45:37	172s	WeChat	N/A	223.104.162.240(Wenzhou, Zhejiang)	mother	30years old and above	Y	Eastern China	male	3-8years old	Y	Two	Positive	Positive	N	None	0-20000RMB	School	Middle and high schools	Y	Y	N	Y
652	2021/11/15 19:48:55	73s	WeChat	N/A	60.180.251.200(Wenzhou, Zhejiang)	mother	30years old and above	N	Eastern China	male	3-8years old	N	Two	Positive	Positive	N	None	0-20000RMB	School	Middle and high schools	null	N	N	N
653	2021/11/15 19:50:36	53s	WeChat	N/A	218.108.40.60(Hangzhou, Zhejiang)	father	30years old and above	N	Eastern China	male	3-8years old	N	One	Delay	Delay	Y	Commercial insurance	150000-500000RMB	Network (including we-media, wechat moments, Weibo, etc.)	Master degree or above	N	N	N	Y
654	2021/11/15 19:57:24	82s	WeChat	N/A	112.10.161.77(Hangzhou, Zhejiang)	mother	30years old and above	Y	Central China	male	3-8years old	Y	One	Positive	Positive	Y	Both	150000-500000RMB	School	Bachelor degree	Y	N	N	Y
655	2021/11/15 20:03:34	148s	WeChat	N/A	112.17.235.187(Wenzhou, Zhejiang)	mother	30years old and above	N	Eastern China	male	3-8years old	Y	Two	Positive	Delay	Y	None	0-20000RMB	School	Middle and high schools	Y	N	N	N
656	2021/11/15 20:08:14	249s	WeChat	N/A	112.17.235.19(Wenzhou, Zhejiang)	mother	30years old and above	Y	Central China	male	0-2years old	N	One	Delay	Positive	N	Social health insurance	0-20000RMB	Other	Middle and high schools	null	N	N	N
657	2021/11/15 20:10:37	270s	WeChat	N/A	112.12.140.86(Wenzhou, Zhejiang)	mother	30years old and above	Y	Eastern China	male	3-8years old	Y	Two	Positive	Positive	Y	Social health insurance	0-20000RMB	School	Middle and high schools	Y	N	N	N
658	2021/11/15 20:17:17	73s	WeChat	N/A	39.186.29.216(Wenzhou, Zhejiang)	mother	30years old and above	Y	Eastern China	male	9-12years old	Y	Two	Refuse	Delay	Y	None	0-20000RMB	School	Middle and high schools	Y	N	N	N
659	2021/11/15 20:45:14	124s	WeChat	N/A	112.12.180.136(Wenzhou, Zhejiang)	mother	30years old and above	N	Eastern China	female	9-12years old	Y	Two	Positive	Positive	N	Both	20000-50000RMB	School	Middle and high schools	Y	N	N	N
660	2021/11/15 21:09:38	87s	WeChat	N/A	120.243.72.157(Bozhou,Anhui)	mother	30years old and above	N	Central China	female	3-8years old	Y	Two	Positive	Positive	N	Social health insurance	50000-150000RMB	Communities and units	Bachelor degree	Y	N	Y	N
661	2021/11/15 21:23:10	374s	WeChat	N/A	202.120.47.68(Shanghai)	mother	30years old and above	Y	Eastern China	female	3-8years old	Y	Two	Positive	Positive	Y	Social health insurance	20000-50000RMB	Network (including we-media, wechat moments, Weibo, etc.)	Middle and high schools	Y	N	N	N
662	2021/11/15 21:32:21	78s	WeChat	N/A	60.181.142.30(Wenzhou, Zhejiang)	mother	30years old and above	N	Central China	female	9-12years old	Y	One	Positive	Positive	N	Social health insurance	20000-50000RMB	Network (including we-media, wechat moments, Weibo, etc.)	Middle and high schools	Y	N	N	N
663	2021/11/15 21:55:26	191s	WeChat	N/A	120.243.55.254(Bozhou,Anhui)	father	30years old and above	Y	Central China	male	3-8years old	Y	One	Delay	Positive	N	Social health insurance	20000-50000RMB	School	Middle and high schools	Y	N	N	N
664	2021/11/15 22:11:16	158s	WeChat	N/A	111.1.193.14(Wenzhou, Zhejiang)	father	30years old and above	N	Eastern China	female	3-8years old	Y	Two	Positive	Positive	Y	Social health insurance	20000-50000RMB	Network (including we-media, wechat moments, Weibo, etc.)	Middle and high schools	Y	Y	N	Y
665	2021/11/15 22:14:23	68s	WeChat	N/A	183.192.47.20(Shanghai)	mother	30years old and above	N	Eastern China	female	9-12years old	N	One	Positive	Delay	Y	Both	150000-500000RMB	Network (including we-media, wechat moments, Weibo, etc.)	Master degree or above	N	N	N	Y
666	2021/11/15 22:22:55	154s	WeChat	N/A	111.1.192.126(Wenzhou, Zhejiang)	mother	30years old and above	N	Eastern China	male	3-8years old	Y	Two	Positive	Positive	N	Social health insurance	20000-50000RMB	School	Middle and high schools	Y	N	N	N
667	2021/11/15 22:30:28	119s	WeChat	N/A	60.176.193.142(Hangzhou, Zhejiang)	mother	30years old and above	Y	Eastern China	female	3-8years old	Y	One	Delay	Positive	Y	Both	50000-150000RMB	School	Junior college	Y	N	N	N
668	2021/11/16 6:30:19	93s	WeChat	N/A	223.104.160.44(Unknown,Zhejiang)	mother	30years old and above	Y	Eastern China	male	9-12years old	Y	One	Positive	Positive	N	Social health insurance	150000-500000RMB	School	Master degree or above	Y	N	N	N
669	2021/11/16 6:49:44	164s	WeChat	N/A	124.160.216.73(Hangzhou, Zhejiang)	father	30years old and above	N	Eastern China	male	3-8years old	N	One	Positive	Hesitate	Y	Social health insurance	50000-150000RMB	School	Middle and high schools	Y	N	N	N
670	2021/11/16 7:04:03	145s	WeChat	N/A	112.10.211.120(Hangzhou, Zhejiang)	mother	18-29years old	N	Eastern China	male	3-8years old	Y	One	Positive	Positive	N	None	50000-150000RMB	School	Middle and high schools	Y	N	N	N
671	2021/11/16 7:10:11	50s	WeChat	N/A	117.147.41.220(Hangzhou, Zhejiang)	mother	30years old and above	Y	Eastern China	female	3-8years old	Y	Two	Positive	Positive	Y	Both	150000-500000RMB	School	Bachelor degree	Y	N	Y	Y
672	2021/11/16 7:20:34	253s	WeChat	N/A	111.1.214.10(Wenzhou, Zhejiang)	mother	30years old and above	N	Central China	male	3-8years old	N	Two	Hesitate	Hesitate	N	None	0-20000RMB	School	Middle and high schools	Y	N	N	N
673	2021/11/16 7:43:19	281s	WeChat	N/A	112.17.235.97(Wenzhou, Zhejiang)	mother	30years old and above	N	Eastern China	female	3-8years old	Y	Two	Positive	Positive	N	Social health insurance	0-20000RMB	School	Middle and high schools	Y	N	N	N
674	2021/11/16 8:10:19	94s	WeChat	N/A	60.180.242.68(Wenzhou, Zhejiang)	mother	18-29years old	Y	Central China	male	3-8years old	Y	One	Refuse	Hesitate	Y	Social health insurance	20000-50000RMB	School	Middle and high schools	Y	N	N	N
675	2021/11/16 8:45:18	123s	WeChat	N/A	223.104.162.80(Wenzhou, Zhejiang)	father	18-29years old	N	Eastern China	female	0-2years old	Y	One	Hesitate	Hesitate	N	Social health insurance	0-20000RMB	School	Middle and high schools	Y	N	N	N
676	2021/11/16 8:53:56	100s	WeChat	N/A	223.104.160.18(Unknown,Zhejiang)	father	30years old and above	N	Eastern China	female	3-8years old	Y	One	Positive	Positive	Y	Social health insurance	150000-500000RMB	Communities and units	Bachelor degree	Y	N	N	Y
677	2021/11/16 9:01:14	85s	WeChat	N/A	223.104.165.141(Hangzhou, Zhejiang)	father	30years old and above	N	Central China	female	0-2years old	N	One	Positive	Positive	N	Both	50000-150000RMB	Other	Master degree or above	Y	N	N	N
678	2021/11/16 9:21:20	71s	WeChat	N/A	115.236.165.10(Hangzhou, Zhejiang)	mother	30years old and above	N	Eastern China	male	0-2years old	Y	One	Hesitate	Hesitate	Y	None	50000-150000RMB	Network (including we-media, wechat moments, Weibo, etc.)	Bachelor degree	Y	N	N	Y
679	2021/11/16 9:21:26	68s	WeChat	N/A	223.104.164.37(Huzhou, Zhejiang)	father	30years old and above	N	Eastern China	female	3-8years old	Y	One	Refuse	Positive	N	Both	150000-500000RMB	School	Master degree or above	Y	Y	N	Y
680	2021/11/16 9:22:22	52s	WeChat	N/A	36.28.54.183(Hangzhou, Zhejiang)	father	30years old and above	Y	Eastern China	female	3-8years old	Y	One	Hesitate	Hesitate	Y	Social health insurance	150000-500000RMB	School	Bachelor degree	Y	N	N	N
681	2021/11/16 9:22:36	39s	WeChat	N/A	115.236.174.146(Hangzhou, Zhejiang)	mother	30years old and above	N	Eastern China	male	9-12years old	Y	One	Positive	Positive	Y	Social health insurance	More than 500000	News	Master degree or above	Y	N	N	Y
682	2021/11/16 9:24:02	32s	WeChat	N/A	223.104.165.163(Hangzhou, Zhejiang)	mother	30years old and above	N	Eastern China	male	3-8years old	Y	One	Positive	Positive	N	Both	50000-150000RMB	News	Bachelor degree	Y	N	N	N
683	2021/11/16 9:27:31	82s	WeChat	N/A	39.170.75.230(Hangzhou, Zhejiang)	father	30years old and above	N	Eastern China	female	3-8years old	Y	Two	Positive	Positive	N	Social health insurance	50000-150000RMB	School	Bachelor degree	Y	N	Y	Y
684	2021/11/16 9:29:00	86s	WeChat	N/A	60.177.233.34(Hangzhou, Zhejiang)	father	30years old and above	N	Eastern China	male	3-8years old	N	One	Refuse	Hesitate	N	Both	150000-500000RMB	School	Bachelor degree	Y	N	N	N
685	2021/11/16 9:34:41	46s	WeChat	N/A	112.17.238.136(Unknown,Zhejiang)	mother	30years old and above	N	Eastern China	female	3-8years old	Y	One	Positive	Positive	Y	Both	150000-500000RMB	School	Bachelor degree	Y	N	N	N
686	2021/11/16 9:35:01	70s	WeChat	N/A	223.104.160.9(Unknown,Zhejiang)	mother	30years old and above	N	Central China	male	13-17years old	Y	Two	Positive	Positive	N	Social health insurance	150000-500000RMB	Communities and units	Bachelor degree	Y	N	N	N
687	2021/11/16 9:47:59	49s	WeChat	N/A	36.28.180.151(Hangzhou, Zhejiang)	mother	30years old and above	Y	Eastern China	male	3-8years old	Y	Two	Refuse	Positive	Y	Social health insurance	50000-150000RMB	Communities and units	Bachelor degree	N	N	Y	Y
688	2021/11/16 10:00:04	45s	WeChat	N/A	39.182.58.107(Hangzhou, Zhejiang)	mother	30years old and above	N	Eastern China	female	3-8years old	Y	One	Positive	Positive	N	Social health insurance	50000-150000RMB	School	Bachelor degree	N	N	Y	Y
689	2021/11/16 10:00:26	71s	WeChat	N/A	223.104.247.199(Hangzhou, Zhejiang)	mother	18-29years old	N	Eastern China	male	0-2years old	Y	One	Positive	Positive	N	Social health insurance	50000-150000RMB	Communities and units	Bachelor degree	Y	N	Y	N
690	2021/11/16 10:23:02	53s	WeChat	N/A	36.28.4.180(Hangzhou, Zhejiang)	father	30years old and above	N	Eastern China	female	3-8years old	Y	One	Refuse	Delay	Y	Both	More than 500000	School	Bachelor degree	Y	N	N	N
691	2021/11/16 10:25:17	75s	WeChat	N/A	36.57.136.147(Hefei, Anhui)	mother	30years old and above	Y	Central China	female	3-8years old	N	One	Positive	Positive	N	Social health insurance	20000-50000RMB	School	Bachelor degree	Y	N	N	N
692	2021/11/16 10:34:14	88s	WeChat	N/A	58.101.236.61(Hangzhou, Zhejiang)	mother	30years old and above	N	Eastern China	female	3-8years old	Y	Two	Positive	Positive	Y	Social health insurance	150000-500000RMB	Communities and units	Bachelor degree	Y	N	Y	Y
693	2021/11/16 10:38:06	67s	WeChat	N/A	36.28.177.18(Hangzhou, Zhejiang)	father	30years old and above	N	Central China	female	9-12years old	Y	Two	Hesitate	Positive	Y	Social health insurance	150000-500000RMB	Communities and units	Bachelor degree	Y	N	Y	Y
694	2021/11/16 10:41:44	37s	WeChat	N/A	36.17.229.168(Hangzhou, Zhejiang)	father	30years old and above	N	Eastern China	female	3-8years old	Y	One	Positive	Positive	N	Both	More than 500000	School	Master degree or above	Y	N	N	Y
695	2021/11/16 10:41:50	84s	WeChat	N/A	223.104.165.243(Hangzhou, Zhejiang)	father	30years old and above	N	Central China	female	0-2years old	Y	One	Positive	Positive	N	Social health insurance	50000-150000RMB	Network (including we-media, wechat moments, Weibo, etc.)	Bachelor degree	Y	Y	N	N
696	2021/11/16 11:17:55	102s	WeChat	N/A	117.136.118.101(Fuyang,Anhui)	mother	30years old and above	N	Eastern China	male	13-17years old	Y	Two	Positive	Positive	N	Both	50000-150000RMB	School	Middle and high schools	Y	N	N	N
697	2021/11/16 11:25:39	51s	WeChat	N/A	39.144.95.86(Taiyuan,Shanxi)	mother	30years old and above	N	Central China	male	3-8years old	N	One	Hesitate	Hesitate	Y	Commercial insurance	50000-150000RMB	School	Master degree or above	Y	Y	Y	N
698	2021/11/16 11:27:18	106s	WeChat	N/A	39.144.153.158(Suzhou, Jiangsu)	mother	30years old and above	N	Eastern China	male	13-17years old	Y	Two	Positive	Positive	N	Social health insurance	0-20000RMB	School	Middle and high schools	Y	N	N	Y
699	2021/11/16 11:33:08	95s	WeChat	N/A	114.93.106.113(Shanghai)	mother	30years old and above	N	Eastern China	female	13-17years old	Y	One	Positive	Positive	N	Social health insurance	50000-150000RMB	School	Junior college	Y	N	N	Y
700	2021/11/16 11:37:45	298s	WeChat	N/A	36.28.160.115(Hangzhou, Zhejiang)	mother	30years old and above	N	Eastern China	male	3-8years old	Y	Two	Positive	Positive	Y	Social health insurance	50000-150000RMB	Communities and units	Bachelor degree	N	N	N	Y
701	2021/11/16 11:38:48	34s	WeChat	N/A	39.144.45.181(Shanghai)	mother	30years old and above	N	Eastern China	female	13-17years old	N	One	Positive	Positive	N	Social health insurance	More than 500000	News	Bachelor degree	Y	N	N	Y
702	2021/11/16 11:41:01	52s	WeChat	N/A	101.82.160.232(Shanghai)	father	30years old and above	N	Eastern China	male	9-12years old	Y	One	Positive	Positive	Y	Both	More than 500000	School	Master degree or above	Y	N	N	Y
703	2021/11/16 11:44:24	61s	WeChat	N/A	124.78.120.89(Shanghai)	mother	30years old and above	N	Eastern China	female	9-12years old	Y	One	Positive	Positive	Y	Social health insurance	50000-150000RMB	Network (including we-media, wechat moments, Weibo, etc.)	Bachelor degree	Y	N	N	N
704	2021/11/16 11:56:12	77s	WeChat	N/A	36.23.70.234(Wenzhou, Zhejiang)	mother	30years old and above	N	Eastern China	female	9-12years old	Y	Two	Delay	Hesitate	Y	Social health insurance	50000-150000RMB	School	Bachelor degree	N	N	Y	Y
705	2021/11/16 12:01:41	44s	WeChat	N/A	115.199.180.223(Hangzhou, Zhejiang)	mother	18-29years old	N	Eastern China	male	3-8years old	Y	One	Hesitate	Hesitate	Y	Both	50000-150000RMB	News	Master degree or above	Y	N	N	Y
706	2021/11/16 12:01:45	101s	WeChat	N/A	36.28.179.142(Hangzhou, Zhejiang)	mother	18-29years old	N	Eastern China	female	0-2years old	N	One	Delay	Delay	Y	Social health insurance	50000-150000RMB	News	Master degree or above	N	N	N	Y
707	2021/11/16 12:01:56	53s	WeChat	N/A	124.160.220.130(Hangzhou, Zhejiang)	father	30years old and above	Y	Eastern China	female	3-8years old	N	Two	Positive	Positive	Y	Both	150000-500000RMB	Communities and units	Master degree or above	Y	Y	N	N
708	2021/11/16 12:02:15	38s	WeChat	N/A	223.153.2.232(Zhangjiajie, Hunan)	father	18-29years old	N	Central China	male	0-2years old	N	One	Positive	Hesitate	Y	Social health insurance	50000-150000RMB	News	Bachelor degree	Y	N	N	N
709	2021/11/16 12:02:50	65s	WeChat	N/A	223.104.247.12(Hangzhou, Zhejiang)	mother	18-29years old	N	Eastern China	female	0-2years old	Y	Two	Positive	Positive	N	Social health insurance	150000-500000RMB	News	Master degree or above	Y	N	N	Y
710	2021/11/16 12:03:13	42s	WeChat	N/A	27.128.23.149(Shijiazhuang, Hebei)	father	30years old and above	N	Eastern China	female	0-2years old	N	One	Positive	Positive	Y	Social health insurance	150000-500000RMB	News	Bachelor degree	Y	N	N	N
711	2021/11/16 12:03:26	78s	WeChat	N/A	101.89.90.83(Shanghai)	mother	30years old and above	Y	Eastern China	female	0-2years old	N	One	Refuse	Refuse	N	Social health insurance	150000-500000RMB	Network (including we-media, wechat moments, Weibo, etc.)	Master degree or above	Y	N	N	N
712	2021/11/16 12:03:51	59s	WeChat	N/A	39.170.60.252(Hangzhou, Zhejiang)	father	30years old and above	N	Eastern China	female	3-8years old	Y	One	Positive	Hesitate	N	Social health insurance	More than 500000	News	Bachelor degree	Y	N	N	N
713	2021/11/16 12:03:54	81s	WeChat	N/A	125.120.227.41(Hangzhou, Zhejiang)	mother	30years old and above	N	Eastern China	female	3-8years old	N	One	Hesitate	Refuse	Y	Both	More than 500000	School	Master degree or above	Y	N	N	N
714	2021/11/16 12:04:18	45s	WeChat	N/A	223.104.247.127(Hangzhou, Zhejiang)	mother	18-29years old	N	Eastern China	male	9-12years old	Y	One	Positive	Positive	N	Social health insurance	50000-150000RMB	School	Bachelor degree	Y	N	Y	N
715	2021/11/16 12:04:20	81s	WeChat	N/A	49.95.99.5(Nanjing, Jiangsu)	father	30years old and above	Y	Eastern China	male	9-12years old	Y	One	Hesitate	Hesitate	Y	Both	150000-500000RMB	Network (including we-media, wechat moments, Weibo, etc.)	Bachelor degree	Y	N	N	N
716	2021/11/16 12:06:07	56s	WeChat	N/A	223.104.159.112(Hangzhou, Zhejiang)	mother	30years old and above	N	Eastern China	female	3-8years old	Y	One	Positive	Positive	N	Both	150000-500000RMB	School	Bachelor degree	Y	N	N	N
717	2021/11/16 12:06:33	54s	WeChat	N/A	218.74.25.241(Hangzhou, Zhejiang)	father	30years old and above	N	Eastern China	female	3-8years old	Y	Two	Positive	Positive	N	Social health insurance	150000-500000RMB	School	Bachelor degree	Y	N	N	N
718	2021/11/16 12:06:48	59s	WeChat	N/A	223.104.247.53(Shaoxing,Zhejiang )	mother	18-29years old	N	Eastern China	female	0-2years old	N	One	Positive	Positive	N	Social health insurance	50000-150000RMB	Network (including we-media, wechat moments, Weibo, etc.)	Bachelor degree	Y	N	N	N
719	2021/11/16 12:06:51	78s	WeChat	N/A	36.25.196.163(Shaoxing,Zhejiang )	mother	30years old and above	N	Central China	female	9-12years old	Y	One	Positive	Positive	N	Social health insurance	50000-150000RMB	School	Junior college	Y	N	N	Y
720	2021/11/16 12:09:05	82s	WeChat	N/A	115.200.237.224(Hangzhou, Zhejiang)	father	30years old and above	N	Eastern China	female	3-8years old	N	Two	Positive	Positive	N	Social health insurance	150000-500000RMB	School	Bachelor degree	Y	N	N	N
721	2021/11/16 12:09:38	49s	WeChat	N/A	223.104.159.15(Hangzhou, Zhejiang)	father	30years old and above	N	Eastern China	male	9-12years old	Y	Two	Positive	Positive	Y	Social health insurance	150000-500000RMB	News	Master degree or above	Y	N	N	N
722	2021/11/16 12:11:21	81s	WeChat	N/A	117.136.45.43(Suzhou, Jiangsu)	father	30years old and above	N	Eastern China	male	3-8years old	Y	Two	Positive	Positive	N	Both	150000-500000RMB	Communities and units	Bachelor degree	Y	N	N	N
723	2021/11/16 12:11:58	166s	WeChat	N/A	112.17.240.119(Unknown,Zhejiang)	father	30years old and above	N	Eastern China	male	0-2years old	N	One	Delay	Delay	Y	Both	50000-150000RMB	News	Bachelor degree	Y	N	Y	Y
724	2021/11/16 12:12:45	67s	WeChat	N/A	124.160.214.14(Hangzhou, Zhejiang)	father	30years old and above	N	Eastern China	female	3-8years old	Y	Two	Positive	Positive	N	Both	150000-500000RMB	School	Bachelor degree	Y	N	N	N
725	2021/11/16 12:12:47	77s	WeChat	N/A	115.224.19.43(Shaoxing,Zhejiang )	father	30years old and above	N	Eastern China	male	0-2years old	Y	Two	Positive	Positive	N	Both	More than 500000	News	Master degree or above	Y	N	Y	Y
726	2021/11/16 12:13:51	76s	WeChat	N/A	223.104.160.64(Unknown,Zhejiang)	father	30years old and above	N	Eastern China	female	3-8years old	N	One	Positive	Hesitate	N	Both	150000-500000RMB	News	Bachelor degree	Y	N	N	Y
727	2021/11/16 12:14:37	105s	WeChat	N/A	112.17.245.12(Unknown,Zhejiang)	mother	30years old and above	N	Eastern China	male	3-8years old	Y	Two	Positive	Positive	Y	Social health insurance	50000-150000RMB	Network (including we-media, wechat moments, Weibo, etc.)	Junior college	Y	N	N	N
728	2021/11/16 12:15:50	100s	WeChat	N/A	182.32.174.20(Dezhou,Shandong)	mother	30years old and above	N	Eastern China	male	3-8years old	Y	Three or more	Positive	Positive	N	Social health insurance	0-20000RMB	School	Middle and high schools	Y	N	N	N
729	2021/11/16 12:20:00	103s	WeChat	N/A	124.160.213.61(Hangzhou, Zhejiang)	father	30years old and above	N	Eastern China	female	3-8years old	N	One	Positive	Positive	N	Both	150000-500000RMB	School	Bachelor degree	Y	N	Y	Y
730	2021/11/16 12:20:39	90s	WeChat	N/A	180.166.120.252(Shanghai)	mother	30years old and above	N	Eastern China	male	3-8years old	Y	One	Positive	Positive	N	Social health insurance	50000-150000RMB	School	Junior college	Y	N	N	Y
731	2021/11/16 12:21:35	44s	WeChat	N/A	113.214.210.106(Shaoxing,Zhejiang )	mother	30years old and above	N	Eastern China	female	3-8years old	Y	One	Positive	Positive	N	Social health insurance	50000-150000RMB	News	Bachelor degree	Y	N	N	Y
732	2021/11/16 12:24:32	102s	WeChat	N/A	112.64.68.155(Shanghai)	mother	30years old and above	N	Eastern China	male	13-17years old	Y	One	Positive	Positive	Y	Social health insurance	150000-500000RMB	School	Bachelor degree	Y	N	N	N
733	2021/11/16 12:24:40	83s	WeChat	N/A	36.28.158.167(Hangzhou, Zhejiang)	father	30years old and above	Y	Eastern China	male	3-8years old	Y	Two	Refuse	Delay	N	Social health insurance	150000-500000RMB	News	Bachelor degree	Y	N	Y	N
734	2021/11/16 12:24:51	172s	WeChat	N/A	223.104.247.101(Hangzhou, Zhejiang)	father	30years old and above	N	Eastern China	female	9-12years old	N	Two	Refuse	Refuse	N	Social health insurance	50000-150000RMB	School	Bachelor degree	null	N	N	Y
735	2021/11/16 12:25:41	266s	WeChat	N/A	218.0.252.224(Hangzhou, Zhejiang)	father	30years old and above	N	Eastern China	male	9-12years old	N	Two	Positive	Refuse	Y	Both	More than 500000	School	Master degree or above	Y	N	N	N
736	2021/11/16 12:26:08	37s	WeChat	N/A	39.182.66.6(Shaoxing,Zhejiang )	mother	30years old and above	N	Eastern China	male	0-2years old	Y	One	Positive	Positive	N	Social health insurance	0-20000RMB	News	Bachelor degree	Y	N	N	N
737	2021/11/16 12:27:00	49s	WeChat	N/A	218.108.98.110(Hangzhou, Zhejiang)	father	18-29years old	N	Eastern China	female	0-2years old	N	One	Hesitate	Hesitate	Y	Both	150000-500000RMB	News	Master degree or above	Y	N	Y	Y
738	2021/11/16 12:27:30	50s	WeChat	N/A	61.175.246.162(Shaoxing,Zhejiang )	mother	30years old and above	Y	Central China	male	3-8years old	Y	One	Positive	Positive	N	Both	50000-150000RMB	School	Bachelor degree	Y	N	N	N
739	2021/11/16 12:28:28	110s	WeChat	N/A	223.104.159.156(Hangzhou, Zhejiang)	mother	30years old and above	N	Eastern China	male	3-8years old	Y	One	Positive	Positive	Y	Social health insurance	20000-50000RMB	News	Bachelor degree	Y	N	N	N
740	2021/11/16 12:30:20	71s	WeChat	N/A	183.159.176.143(Hangzhou, Zhejiang)	father	30years old and above	N	Eastern China	female	3-8years old	N	One	Positive	Positive	Y	Both	150000-500000RMB	School	Master degree or above	N	N	N	N
741	2021/11/16 12:34:13	91s	WeChat	N/A	112.10.55.109(Hangzhou, Zhejiang)	father	30years old and above	N	Eastern China	male	3-8years old	Y	Two	Positive	Positive	Y	Social health insurance	150000-500000RMB	School	Bachelor degree	Y	N	N	Y
742	2021/11/16 12:34:29	104s	WeChat	N/A	39.144.40.40(Shanghai)	mother	30years old and above	N	Central China	female	13-17years old	Y	One	Positive	Positive	Y	Commercial insurance	20000-50000RMB	School	Junior college	N	N	N	N
743	2021/11/16 12:41:31	68s	WeChat	N/A	203.145.95.42(Unknown,Hong Kong )	mother	30years old and above	N	Hong Kong, Macao and Taiwan	male	0-2years old	Y	One	Positive	Positive	Y	Social health insurance	50000-150000RMB	News	Master degree or above	Y	N	Y	Y
744	2021/11/16 12:43:10	54s	WeChat	N/A	223.104.212.42(Shanghai)	mother	30years old and above	N	Eastern China	male	9-12years old	Y	One	Positive	Positive	N	Social health insurance	150000-500000RMB	School	Junior college	Y	N	N	N
745	2021/11/16 12:43:34	188s	WeChat	N/A	115.226.74.247(Shaoxing,Zhejiang )	mother	30years old and above	Y	Eastern China	male	3-8years old	Y	One	Positive	Positive	N	Both	20000-50000RMB	Network (including we-media, wechat moments, Weibo, etc.)	Junior college	Y	N	N	Y
746	2021/11/16 12:44:18	72s	WeChat	N/A	36.18.232.178(Hangzhou, Zhejiang)	father	30years old and above	N	Eastern China	male	3-8years old	Y	Two	Positive	Positive	N	Social health insurance	More than 500000	News	Master degree or above	Y	N	Y	Y
747	2021/11/16 12:44:54	68s	WeChat	N/A	49.130.200.153(Unknown,Hong Kong )	mother	18-29years old	N	Eastern China	female	0-2years old	N	One	Positive	Delay	N	Both	More than 500000	News	Master degree or above	Y	N	N	N
748	2021/11/16 12:50:18	92s	WeChat	N/A	112.17.240.239(Unknown,Zhejiang)	father	30years old and above	N	Eastern China	female	3-8years old	N	One	Delay	Positive	Y	Social health insurance	50000-150000RMB	Communities and units	Junior college	Y	N	N	N
749	2021/11/16 12:52:17	41s	WeChat	N/A	223.104.246.67(Hangzhou, Zhejiang)	father	30years old and above	N	Eastern China	female	0-2years old	N	One	Refuse	Refuse	Y	Social health insurance	150000-500000RMB	Other	Bachelor degree	Y	N	N	N
750	2021/11/16 12:52:30	94s	WeChat	N/A	119.250.234.116(Langfang, Hebei)	mother	30years old and above	N	Central China	male	3-8years old	Y	Two	Positive	Positive	Y	Social health insurance	50000-150000RMB	Communities and units	Bachelor degree	Y	N	N	Y
751	2021/11/16 12:54:39	71s	WeChat	N/A	60.169.24.95(Wuhu, Anhui )	mother	18-29years old	N	Central China	female	0-2years old	N	One	Positive	Positive	Y	Social health insurance	50000-150000RMB	Network (including we-media, wechat moments, Weibo, etc.)	Bachelor degree	Y	N	N	Y
752	2021/11/16 12:57:27	76s	WeChat	N/A	223.104.241.6(Unknown, Yunnan)	mother	18-29years old	N	Western China	female	0-2years old	Y	Two	Positive	Positive	N	Social health insurance	50000-150000RMB	School	Bachelor degree	Y	N	Y	Y
753	2021/11/16 12:58:30	48s	WeChat	N/A	115.224.58.118(Shaoxing,Zhejiang )	father	30years old and above	N	Eastern China	male	0-2years old	N	One	Positive	Positive	N	Social health insurance	150000-500000RMB	Network (including we-media, wechat moments, Weibo, etc.)	Bachelor degree	Y	N	N	Y
754	2021/11/16 12:59:12	51s	WeChat	N/A	223.104.122.110(Xiaogan, Hubei)	mother	18-29years old	N	Eastern China	male	0-2years old	N	One	Positive	Positive	Y	Social health insurance	50000-150000RMB	Communities and units	Master degree or above	Y	N	N	N
755	2021/11/16 13:05:38	43s	WeChat	N/A	182.32.174.20(Dezhou,Shandong)	mother	30years old and above	N	Eastern China	male	9-12years old	Y	Three or more	Positive	Positive	N	Social health insurance	0-20000RMB	School	Middle and high schools	Y	N	N	N
756	2021/11/16 13:06:41	400s	WeChat	N/A	58.34.27.58(Shanghai)	mother	30years old and above	N	Eastern China	male	3-8years old	N	One	Hesitate	Hesitate	Y	Social health insurance	50000-150000RMB	News	Bachelor degree	Y	N	N	Y
757	2021/11/16 13:10:57	78s	WeChat	N/A	36.17.84.19(Hangzhou, Zhejiang)	father	30years old and above	N	Eastern China	female	3-8years old	Y	Two	Positive	Hesitate	Y	Both	150000-500000RMB	News	Bachelor degree	Y	N	N	N
758	2021/11/16 13:22:14	87s	WeChat	N/A	112.16.198.103(Shaoxing,Zhejiang )	father	30years old and above	N	Eastern China	male	13-17years old	Y	One	Positive	Positive	N	Social health insurance	150000-500000RMB	Communities and units	Junior college	Y	N	N	N
759	2021/11/16 13:28:47	112s	WeChat	N/A	120.243.112.102(Bengbu, Anhui )	father	30years old and above	Y	Eastern China	male	3-8years old	Y	Two	Hesitate	Positive	N	Social health insurance	50000-150000RMB	Communities and units	Bachelor degree	Y	N	Y	N
760	2021/11/16 13:36:11	144s	WeChat	N/A	101.84.42.110(Shanghai)	mother	30years old and above	N	Central China	female	9-12years old	Y	Two	Positive	Positive	Y	Social health insurance	20000-50000RMB	Communities and units	Bachelor degree	Y	N	Y	N
761	2021/11/16 13:47:22	40s	WeChat	N/A	122.235.143.31(Hangzhou, Zhejiang)	mother	30years old and above	N	Eastern China	male	3-8years old	Y	Two	Positive	Positive	Y	Both	50000-150000RMB	School	Junior college	Y	N	N	N
762	2021/11/16 13:55:24	46s	WeChat	N/A	202.60.135.107(Nanjing, Jiangsu)	father	30years old and above	N	Eastern China	male	3-8years old	Y	Two	Positive	Positive	N	Social health insurance	0-20000RMB	Communities and units	Bachelor degree	Y	N	Y	N
763	2021/11/16 13:58:19	84s	WeChat	N/A	36.17.171.155(Hangzhou, Zhejiang)	father	30years old and above	N	Eastern China	male	13-17years old	Y	Two	Hesitate	Hesitate	Y	Social health insurance	150000-500000RMB	School	Bachelor degree	Y	N	N	Y
764	2021/11/16 14:10:06	48s	WeChat	N/A	223.18.83.81(Unknown,Hong Kong )	mother	30years old and above	N	Western China	female	3-8years old	N	One	Refuse	Refuse	Y	Social health insurance	150000-500000RMB	Network (including we-media, wechat moments, Weibo, etc.)	Master degree or above	Y	N	Y	Y
765	2021/11/16 14:15:25	1139s	WeChat	N/A	36.23.51.215(Shaoxing,Zhejiang )	mother	30years old and above	N	Eastern China	male	3-8years old	Y	Two	Delay	Delay	Y	None	150000-500000RMB	Network (including we-media, wechat moments, Weibo, etc.)	Bachelor degree	Y	N	N	N
766	2021/11/16 14:24:19	67s	WeChat	N/A	117.136.116.122(Hefei, Anhui)	father	30years old and above	N	Central China	male	9-12years old	Y	Two	Positive	Positive	N	Social health insurance	20000-50000RMB	School	Bachelor degree	Y	N	N	N
767	2021/11/16 15:14:00	83s	WeChat	N/A	202.101.191.130(Hangzhou, Zhejiang)	mother	30years old and above	Y	Eastern China	male	3-8years old	N	One	Delay	Positive	Y	Social health insurance	150000-500000RMB	News	Bachelor degree	Y	N	N	Y
768	2021/11/16 15:25:07	77s	WeChat	N/A	117.136.45.141(Nanjing, Jiangsu)	mother	30years old and above	N	Eastern China	male	3-8years old	Y	One	Positive	Hesitate	Y	Both	50000-150000RMB	School	Bachelor degree	Y	N	N	Y
769	2021/11/16 16:08:41	50s	WeChat	N/A	36.5.134.209(Hefei, Anhui)	mother	30years old and above	N	Eastern China	female	9-12years old	Y	One	Positive	Positive	Y	Both	150000-500000RMB	School	Bachelor degree	Y	N	N	N
770	2021/11/16 16:11:54	62s	WeChat	N/A	220.205.232.238(Hefei, Anhui)	mother	30years old and above	N	Central China	female	3-8years old	Y	One	Positive	Positive	Y	Both	50000-150000RMB	Communities and units	Bachelor degree	Y	N	Y	N
771	2021/11/16 16:13:18	66s	WeChat	N/A	183.162.38.8(Hefei, Anhui)	mother	30years old and above	N	Eastern China	male	9-12years old	Y	Two	Positive	Positive	N	Social health insurance	50000-150000RMB	School	Bachelor degree	Y	N	N	N
772	2021/11/16 16:13:24	99s	WeChat	N/A	117.136.117.246(Hefei, Anhui)	mother	30years old and above	Y	Central China	female	3-8years old	N	One	Refuse	Hesitate	Y	Social health insurance	20000-50000RMB	School	Junior college	Y	N	Y	N
773	2021/11/16 16:14:34	65s	WeChat	N/A	115.238.85.54(Hangzhou, Zhejiang)	father	30years old and above	N	Eastern China	male	9-12years old	Y	One	Positive	Positive	Y	Social health insurance	50000-150000RMB	Network (including we-media, wechat moments, Weibo, etc.)	Junior college	Y	Y	N	Y
774	2021/11/16 16:16:01	149s	WeChat	N/A	117.70.161.98(Lu'an,Anhui)	mother	30years old and above	Y	Central China	female	3-8years old	N	One	Positive	Positive	N	Social health insurance	50000-150000RMB	School	Junior college	Y	N	N	N
775	2021/11/16 16:16:20	89s	WeChat	N/A	171.112.244.145(Qianjiang, Hubei)	mother	30years old and above	Y	Central China	female	9-12years old	Y	Two	Positive	Positive	N	Social health insurance	0-20000RMB	Network (including we-media, wechat moments, Weibo, etc.)	Middle and high schools	Y	N	N	N
776	2021/11/16 16:23:15	80s	WeChat	N/A	223.246.145.27(Xuancheng,Anhui)	mother	30years old and above	N	Central China	female	3-8years old	Y	One	Positive	Positive	N	Social health insurance	150000-500000RMB	School	Junior college	Y	N	N	Y
777	2021/11/16 16:23:24	66s	WeChat	N/A	123.167.90.16(Harbin, Heilongjiang)	father	30years old and above	N	Eastern China	female	0-2years old	N	One	Positive	Positive	N	Both	50000-150000RMB	News	Bachelor degree	Y	N	N	Y
778	2021/11/16 16:37:23	82s	WeChat	N/A	223.104.164.82(Huzhou, Zhejiang)	father	30years old and above	Y	Eastern China	female	3-8years old	Y	Two	Hesitate	Positive	N	Both	150000-500000RMB	School	Master degree or above	Y	N	N	N
779	2021/11/16 16:51:34	119s	WeChat	N/A	39.144.38.144(Hefei, Anhui)	mother	30years old and above	Y	Central China	female	9-12years old	Y	Two	Positive	Positive	N	Both	150000-500000RMB	School	Junior college	Y	N	N	N
780	2021/11/16 17:04:23	85s	WeChat	N/A	36.61.198.224(Hefei, Anhui)	mother	30years old and above	N	Central China	female	3-8years old	Y	Two	Positive	Positive	N	Both	150000-500000RMB	School	Bachelor degree	Y	N	N	N
781	2021/11/16 19:09:04	141s	WeChat	N/A	112.12.143.10(Wenzhou, Zhejiang)	mother	30years old and above	N	Central China	male	3-8years old	Y	Two	Positive	Positive	N	Both	0-20000RMB	School	Middle and high schools	Y	N	N	N
782	2021/11/16 19:48:50	52s	WeChat	N/A	124.228.30.100(Hengyang, Hunan)	mother	30years old and above	N	Central China	male	3-8years old	N	One	Positive	Positive	Y	Social health insurance	50000-150000RMB	Communities and units	Bachelor degree	Y	N	Y	N
783	2021/11/16 19:56:10	56s	WeChat	N/A	125.122.194.120(Hangzhou, Zhejiang)	mother	30years old and above	N	Eastern China	male	3-8years old	Y	One	Positive	Positive	Y	Both	150000-500000RMB	Communities and units	Master degree or above	Y	N	N	Y
784	2021/11/16 20:10:38	105s	WeChat	N/A	221.232.12.104(Wuhan, Hubei )	mother	18-29years old	Y	Central China	male	0-2years old	N	One	Positive	Positive	N	Social health insurance	50000-150000RMB	Network (including we-media, wechat moments, Weibo, etc.)	Junior college	Y	N	N	N
785	2021/11/16 20:59:42	297s	WeChat	N/A	112.12.183.164(Wenzhou, Zhejiang)	mother	30years old and above	N	Eastern China	female	3-8years old	Y	Two	Positive	Positive	N	Social health insurance	20000-50000RMB	School	Middle and high schools	Y	N	N	N
786	2021/11/16 21:22:30	80s	WeChat	N/A	117.136.118.219(Fuyang,Anhui)	mother	30years old and above	Y	Eastern China	male	3-8years old	Y	Two	Positive	Delay	Y	None	20000-50000RMB	Communities and units	Bachelor degree	Y	N	Y	Y
787	2021/11/16 21:34:46	76s	WeChat	N/A	42.48.193.203(Yueyang, Hunan)	mother	30years old and above	Y	Central China	female	3-8years old	N	Two	Positive	Positive	N	Social health insurance	20000-50000RMB	Communities and units	Middle and high schools	Y	N	N	N
788	2021/11/16 21:39:50	90s	WeChat	N/A	120.243.55.232(Bozhou,Anhui)	mother	30years old and above	N	Central China	male	13-17years old	Y	Two	Positive	Positive	N	Social health insurance	0-20000RMB	School	Middle and high schools	Y	N	N	N
789	2021/11/16 22:07:23	201s	WeChat	N/A	218.84.123.85(Changji, Xinjiang)	father	30years old and above	N	Central China	male	9-12years old	Y	Two	Positive	Positive	N	Both	50000-150000RMB	News	Middle and high schools	Y	N	N	N
790	2021/11/16 22:13:40	95s	WeChat	N/A	116.178.232.58(Urumchi, Xinjiang)	father	18-29years old	N	Western China	male	0-2years old	N	Two	Positive	Positive	N	Both	20000-50000RMB	School	Middle and high schools	Y	N	N	N
791	2021/11/16 22:15:26	63s	WeChat	N/A	218.84.123.85(Changji, Xinjiang)	mother	30years old and above	N	Western China	female	9-12years old	Y	Two	Positive	Positive	N	Both	50000-150000RMB	News	Middle and high schools	Y	N	N	N
792	2021/11/16 22:22:54	153s	WeChat	N/A	120.70.213.231(Changji, Xinjiang)	father	30years old and above	N	Central China	male	9-12years old	Y	Two	Positive	Positive	N	Social health insurance	20000-50000RMB	School	Middle and high schools	Y	N	N	N
793	2021/11/16 23:21:34	52s	WeChat	N/A	218.84.123.85(Changji, Xinjiang)	mother	30years old and above	N	Western China	male	9-12years old	Y	Two	Positive	Positive	N	Both	50000-150000RMB	News	Middle and high schools	Y	N	N	N
794	2021/11/16 23:27:53	78s	WeChat	N/A	222.80.188.199(Changji, Xinjiang)	father	18-29years old	N	Western China	male	0-2years old	Y	Two	Positive	Positive	Y	Social health insurance	0-20000RMB	News	Junior college	Y	N	N	Y
795	2021/11/17 0:08:10	135s	WeChat	N/A	43.242.154.106(Urumchi, Xinjiang)	father	30years old and above	N	Western China	male	13-17years old	Y	Two	Positive	Positive	N	Both	150000-500000RMB	Network (including we-media, wechat moments, Weibo, etc.)	Junior college	Y	N	N	Y
796	2021/11/17 1:32:30	60s	WeChat	N/A	114.85.151.4(Shanghai)	mother	30years old and above	N	Eastern China	female	13-17years old	Y	One	Positive	Positive	N	Both	50000-150000RMB	Network (including we-media, wechat moments, Weibo, etc.)	Junior college	Y	N	Y	N
797	2021/11/17 7:35:16	47s	WeChat	N/A	114.107.218.155(Lu'an,Anhui)	father	30years old and above	N	Central China	female	3-8years old	Y	Two	Positive	Positive	N	Social health insurance	50000-150000RMB	News	Bachelor degree	Y	N	N	N
798	2021/11/17 9:16:56	60s	WeChat	N/A	219.159.71.94(Nanning, Guangxi)	mother	30years old and above	Y	Western China	female	0-2years old	N	One	Positive	Positive	N	Both	50000-150000RMB	News	Bachelor degree	Y	N	N	N
799	2021/11/17 9:56:18	58s	WeChat	N/A	117.136.119.247(Shanghai)	mother	30years old and above	N	Eastern China	female	0-2years old	N	One	Delay	Delay	Y	Both	150000-500000RMB	Network (including we-media, wechat moments, Weibo, etc.)	Master degree or above	Y	N	N	Y
800	2021/11/17 10:12:14	85s	WeChat	N/A	223.104.160.115(Unknown,Zhejiang)	father	30years old and above	N	Eastern China	female	3-8years old	Y	One	Positive	Positive	N	Both	50000-150000RMB	School	Bachelor degree	Y	N	N	N
801	2021/11/17 10:14:37	72s	WeChat	N/A	112.17.245.35(Unknown,Zhejiang)	mother	30years old and above	Y	Eastern China	male	3-8years old	Y	One	Hesitate	Hesitate	Y	Both	150000-500000RMB	Network (including we-media, wechat moments, Weibo, etc.)	Bachelor degree	Y	N	Y	Y
802	2021/11/17 10:14:38	54s	WeChat	N/A	183.129.78.134(Hangzhou, Zhejiang)	mother	18-29years old	N	Central China	female	0-2years old	Y	One	Positive	Positive	N	Both	50000-150000RMB	Communities and units	Bachelor degree	N	N	Y	Y
803	2021/11/17 10:16:13	53s	WeChat	N/A	223.104.159.254(Hangzhou, Zhejiang)	father	30years old and above	N	Eastern China	female	3-8years old	Y	Two	Positive	Positive	N	Social health insurance	50000-150000RMB	Communities and units	Master degree or above	Y	N	Y	N
804	2021/11/17 10:17:04	77s	WeChat	N/A	61.153.1.190(Hangzhou, Zhejiang)	father	30years old and above	Y	Eastern China	female	3-8years old	Y	One	Refuse	Positive	Y	Both	50000-150000RMB	Communities and units	Bachelor degree	Y	N	Y	N
805	2021/11/17 10:18:20	77s	WeChat	N/A	124.160.220.164(Hangzhou, Zhejiang)	mother	30years old and above	N	Central China	female	13-17years old	Y	One	Positive	Positive	Y	Both	150000-500000RMB	School	Master degree or above	Y	N	Y	Y
806	2021/11/17 10:22:32	145s	WeChat	N/A	183.156.217.148(Hangzhou, Zhejiang)	mother	30years old and above	N	Eastern China	male	9-12years old	Y	One	Positive	Hesitate	Y	Social health insurance	50000-150000RMB	Network (including we-media, wechat moments, Weibo, etc.)	Bachelor degree	Y	N	Y	N
807	2021/11/17 10:23:34	44s	WeChat	N/A	39.183.2.121(Hangzhou, Zhejiang)	mother	18-29years old	N	Eastern China	male	0-2years old	N	One	Hesitate	Hesitate	Y	None	50000-150000RMB	Network (including we-media, wechat moments, Weibo, etc.)	Bachelor degree	N	N	Y	Y
808	2021/11/17 10:30:20	72s	WeChat	N/A	223.104.165.149(Hangzhou, Zhejiang)	father	30years old and above	N	Eastern China	female	0-2years old	Y	One	Positive	Positive	N	Social health insurance	50000-150000RMB	News	Bachelor degree	Y	Y	N	N
809	2021/11/17 10:38:14	51s	WeChat	N/A	223.104.165.248(Hangzhou, Zhejiang)	mother	30years old and above	N	Eastern China	male	13-17years old	Y	One	Positive	Positive	Y	Both	150000-500000RMB	Communities and units	Bachelor degree	Y	N	Y	N
810	2021/11/17 10:59:48	38s	WeChat	N/A	101.82.146.189(Shanghai)	father	30years old and above	Y	Eastern China	male	0-2years old	N	One	Refuse	Hesitate	Y	Both	More than 500000	Other	Master degree or above	Y	N	N	N
811	2021/11/17 11:00:02	74s	WeChat	N/A	223.104.246.25(Hangzhou, Zhejiang)	father	30years old and above	Y	Eastern China	male	0-2years old	N	One	Refuse	Hesitate	N	Both	150000-500000RMB	Network (including we-media, wechat moments, Weibo, etc.)	Bachelor degree	Y	N	N	Y
812	2021/11/17 11:06:55	447s	WeChat	N/A	120.242.74.186(Wuhu, Anhui )	mother	18-29years old	N	Eastern China	female	0-2years old	Y	One	Positive	Positive	N	Social health insurance	50000-150000RMB	Communities and units	Bachelor degree	Y	N	Y	N
813	2021/11/17 11:08:27	44s	WeChat	N/A	39.183.7.80(Hangzhou, Zhejiang)	mother	18-29years old	Y	Eastern China	male	3-8years old	Y	One	Positive	Positive	Y	Social health insurance	150000-500000RMB	Communities and units	Bachelor degree	Y	N	Y	N
814	2021/11/17 11:19:26	115s	WeChat	N/A	223.104.244.74(Hangzhou, Zhejiang)	mother	30years old and above	N	Eastern China	male	3-8years old	Y	One	Positive	Positive	N	Social health insurance	150000-500000RMB	School	Bachelor degree	Y	N	Y	N
815	2021/11/17 11:37:04	91s	WeChat	N/A	39.144.155.38(Zhenjiang, jiangsu)	mother	30years old and above	N	Eastern China	female	0-2years old	N	One	Delay	Positive	Y	Social health insurance	150000-500000RMB	Network (including we-media, wechat moments, Weibo, etc.)	Master degree or above	Y	N	N	Y
816	2021/11/17 11:46:23	59s	WeChat	N/A	39.182.26.181(Hangzhou, Zhejiang)	father	30years old and above	Y	Eastern China	female	3-8years old	N	Two	Hesitate	Hesitate	Y	Both	150000-500000RMB	Communities and units	Bachelor degree	Y	N	Y	Y
817	2021/11/17 12:48:27	68s	WeChat	N/A	218.108.36.18(Hangzhou, Zhejiang)	mother	30years old and above	N	Eastern China	male	3-8years old	Y	One	Positive	Hesitate	N	Both	150000-500000RMB	Communities and units	Bachelor degree	Y	N	Y	N
818	2021/11/17 14:07:02	148s	WeChat	N/A	223.104.24.123(Guiyang, Guizhou)	mother	30years old and above	Y	Western China	female	3-8years old	N	One	Positive	Positive	Y	Both	50000-150000RMB	Communities and units	Bachelor degree	Y	N	N	Y
819	2021/11/17 14:16:54	66s	WeChat	N/A	112.97.82.94(Shenzhen, Guangdong)	mother	30years old and above	N	Eastern China	female	3-8years old	Y	One	Hesitate	Hesitate	Y	Social health insurance	150000-500000RMB	News	Master degree or above	N	N	N	Y
820	2021/11/17 14:38:08	156s	WeChat	N/A	220.196.192.232(Shanghai)	father	30years old and above	N	Eastern China	male	0-2years old	N	One	Refuse	Refuse	Y	Both	More than 500000	News	Master degree or above	Y	N	Y	N
821	2021/11/17 16:39:44	133s	WeChat	N/A	112.17.247.81(Unknown,Zhejiang)	mother	18-29years old	N	Eastern China	female	0-2years old	N	One	Positive	Positive	Y	Social health insurance	50000-150000RMB	Communities and units	Junior college	Y	N	N	N
822	2021/11/17 17:03:18	53s	WeChat	N/A	223.104.165.208(Hangzhou, Zhejiang)	father	18-29years old	Y	Eastern China	male	0-2years old	Y	One	Refuse	Refuse	N	Social health insurance	150000-500000RMB	Other	Bachelor degree	Y	N	Y	Y
823	2021/11/17 17:03:57	63s	WeChat	N/A	112.17.238.216(Unknown,Zhejiang)	mother	30years old and above	Y	Eastern China	male	9-12years old	Y	One	Positive	Positive	Y	Social health insurance	50000-150000RMB	School	Bachelor degree	Y	N	N	N
824	2021/11/17 17:04:20	70s	WeChat	N/A	115.206.10.86(Hangzhou, Zhejiang)	father	30years old and above	N	Eastern China	male	3-8years old	Y	Two	Positive	Positive	N	Social health insurance	20000-50000RMB	Network (including we-media, wechat moments, Weibo, etc.)	Bachelor degree	Y	N	N	Y
825	2021/11/17 17:04:49	42s	WeChat	N/A	60.191.112.238(Hangzhou, Zhejiang)	mother	18-29years old	N	Eastern China	female	9-12years old	Y	One	Positive	Positive	N	Social health insurance	50000-150000RMB	School	Bachelor degree	Y	N	N	Y
826	2021/11/17 17:05:22	94s	WeChat	N/A	112.17.240.137(Unknown,Zhejiang)	mother	30years old and above	N	Eastern China	female	3-8years old	Y	Two	Positive	Positive	N	Social health insurance	50000-150000RMB	School	Bachelor degree	null	N	N	N
827	2021/11/17 17:06:00	123s	WeChat	N/A	223.104.165.184(Hangzhou, Zhejiang)	mother	30years old and above	Y	Eastern China	male	9-12years old	Y	Two	Positive	Positive	N	Social health insurance	50000-150000RMB	Network (including we-media, wechat moments, Weibo, etc.)	Junior college	Y	N	N	N
828	2021/11/17 17:06:22	79s	WeChat	N/A	223.104.163.185(Taizhou, Zhejiang)	mother	18-29years old	N	Eastern China	male	3-8years old	N	One	Refuse	Hesitate	Y	None	50000-150000RMB	School	Bachelor degree	Y	N	N	Y
829	2021/11/17 17:07:05	92s	WeChat	N/A	115.193.220.22(Hangzhou, Zhejiang)	father	30years old and above	Y	Eastern China	male	9-12years old	Y	Two	Positive	Positive	Y	Both	50000-150000RMB	Other	Bachelor degree	Y	N	Y	Y
830	2021/11/17 17:07:19	52s	WeChat	N/A	58.100.2.95(Hangzhou, Zhejiang)	father	18-29years old	N	Eastern China	male	3-8years old	Y	One	Positive	Positive	N	Both	50000-150000RMB	News	Bachelor degree	Y	N	N	N
831	2021/11/17 17:07:45	95s	WeChat	N/A	218.205.55.73(Hangzhou, Zhejiang)	father	30years old and above	N	Eastern China	female	3-8years old	Y	One	Positive	Positive	Y	Social health insurance	20000-50000RMB	Network (including we-media, wechat moments, Weibo, etc.)	Junior college	Y	N	N	Y
832	2021/11/17 17:08:23	61s	WeChat	N/A	223.104.165.224(Hangzhou, Zhejiang)	father	30years old and above	N	Eastern China	female	3-8years old	Y	Two	Positive	Positive	Y	Social health insurance	150000-500000RMB	School	Bachelor degree	Y	N	Y	N
833	2021/11/17 17:09:15	106s	WeChat	N/A	112.17.245.110(Unknown,Zhejiang)	father	30years old and above	Y	Central China	female	3-8years old	N	Two	Positive	Positive	Y	Social health insurance	50000-150000RMB	Network (including we-media, wechat moments, Weibo, etc.)	Junior college	Y	N	N	Y
834	2021/11/17 17:10:22	84s	WeChat	N/A	223.104.244.146(Hangzhou, Zhejiang)	mother	30years old and above	N	Eastern China	male	3-8years old	Y	One	Positive	Positive	N	Social health insurance	50000-150000RMB	School	Bachelor degree	Y	N	N	N
835	2021/11/17 17:10:46	366s	WeChat	N/A	125.120.97.226(Hangzhou, Zhejiang)	father	18-29years old	N	Eastern China	male	3-8years old	Y	One	Positive	Positive	N	Social health insurance	0-20000RMB	Other	Junior college	Y	N	N	N
836	2021/11/17 17:11:13	157s	WeChat	N/A	60.191.112.238(Hangzhou, Zhejiang)	mother	30years old and above	N	Eastern China	male	9-12years old	Y	One	Positive	Positive	N	Both	50000-150000RMB	School	Bachelor degree	Y	N	N	Y
837	2021/11/17 17:12:18	175s	WeChat	N/A	60.191.112.238(Hangzhou, Zhejiang)	mother	30years old and above	N	Eastern China	male	9-12years old	N	Two	Positive	Positive	Y	Both	20000-50000RMB	School	Junior college	Y	N	N	Y
838	2021/11/17 17:12:44	107s	WeChat	N/A	125.120.97.226(Hangzhou, Zhejiang)	father	30years old and above	N	Eastern China	male	9-12years old	Y	Two	Positive	Positive	N	Social health insurance	20000-50000RMB	Communities and units	Middle and high schools	Y	N	N	N
839	2021/11/17 17:14:56	69s	WeChat	N/A	223.104.246.60(Hangzhou, Zhejiang)	mother	30years old and above	Y	Eastern China	male	3-8years old	Y	Two	Positive	Positive	N	Social health insurance	50000-150000RMB	News	Junior college	Y	N	N	N
840	2021/11/17 17:19:01	138s	WeChat	N/A	60.191.112.238(Hangzhou, Zhejiang)	mother	30years old and above	N	Eastern China	female	9-12years old	Y	Two	Positive	Positive	N	Social health insurance	0-20000RMB	News	Junior college	N	N	N	N
841	2021/11/17 17:26:45	81s	WeChat	N/A	115.193.220.22(Hangzhou, Zhejiang)	father	30years old and above	N	Eastern China	female	3-8years old	Y	Two	Hesitate	Hesitate	Y	Both	150000-500000RMB	School	Master degree or above	Y	N	N	Y
842	2021/11/17 17:28:24	102s	WeChat	N/A	112.17.240.220(Unknown,Zhejiang)	father	30years old and above	N	Eastern China	female	13-17years old	Y	One	Positive	Positive	Y	Commercial insurance	50000-150000RMB	Other	Bachelor degree	Y	N	N	N
843	2021/11/17 17:33:03	67s	WeChat	N/A	111.0.168.197(Hangzhou, Zhejiang)	father	30years old and above	Y	Eastern China	male	3-8years old	Y	Two	Positive	Positive	N	Both	More than 500000	School	Bachelor degree	Y	N	N	N
844	2021/11/17 17:36:17	61s	WeChat	N/A	125.122.192.249(Hangzhou, Zhejiang)	mother	30years old and above	N	Eastern China	male	0-2years old	N	One	Delay	Delay	Y	Commercial insurance	More than 500000	Network (including we-media, wechat moments, Weibo, etc.)	Master degree or above	N	N	Y	Y
845	2021/11/17 17:43:25	95s	WeChat	N/A	39.183.2.18(Hangzhou, Zhejiang)	mother	30years old and above	Y	Eastern China	female	3-8years old	N	Two	Positive	Positive	N	Social health insurance	50000-150000RMB	School	Bachelor degree	Y	N	N	N
846	2021/11/17 17:57:21	807s	WeChat	N/A	112.17.236.160(Unknown,Zhejiang)	mother	30years old and above	Y	Eastern China	male	9-12years old	Y	Two	Delay	Positive	Y	Both	50000-150000RMB	News	Junior college	Y	N	N	N
847	2021/11/17 18:00:36	125s	WeChat	N/A	111.1.212.48(Wenzhou, Zhejiang)	mother	30years old and above	N	Eastern China	male	9-12years old	N	Two	Positive	Positive	N	Social health insurance	0-20000RMB	News	Middle and high schools	null	Y	N	N
848	2021/11/17 18:14:24	91s	WeChat	N/A	223.104.163.203(Taizhou, Zhejiang)	father	30years old and above	N	Eastern China	male	3-8years old	Y	Two	Positive	Positive	N	Social health insurance	50000-150000RMB	School	Bachelor degree	Y	N	N	N
849	2021/11/17 18:16:24	47s	WeChat	N/A	218.205.55.178(Hangzhou, Zhejiang)	father	30years old and above	N	Eastern China	male	0-2years old	Y	Two	Positive	Positive	Y	Social health insurance	50000-150000RMB	Communities and units	Bachelor degree	Y	N	N	Y
850	2021/11/17 18:18:51	72s	WeChat	N/A	39.182.6.86(Hangzhou, Zhejiang)	mother	30years old and above	Y	Eastern China	male	3-8years old	N	Three or more	Positive	Positive	N	Social health insurance	150000-500000RMB	School	Bachelor degree	Y	N	N	Y
851	2021/11/17 18:20:36	126s	WeChat	N/A	112.17.235.54(Wenzhou, Zhejiang)	father	30years old and above	Y	Eastern China	female	3-8years old	Y	Two	Positive	Delay	Y	Social health insurance	150000-500000RMB	School	Junior college	null	N	N	Y
852	2021/11/17 18:24:54	158s	WeChat	N/A	125.118.179.145(Hangzhou, Zhejiang)	mother	30years old and above	N	Eastern China	female	9-12years old	Y	One	Hesitate	Positive	Y	Social health insurance	50000-150000RMB	School	Junior college	Y	Y	N	Y
853	2021/11/17 19:09:08	68s	WeChat	N/A	183.192.23.168(Shanghai)	mother	18-29years old	Y	Eastern China	female	0-2years old	N	One	Hesitate	Delay	Y	Both	More than 500000	News	Master degree or above	Y	N	N	Y
854	2021/11/17 19:23:26	72s	WeChat	N/A	122.233.214.165(Hangzhou, Zhejiang)	mother	30years old and above	N	Eastern China	female	3-8years old	N	Two	Refuse	Positive	N	Both	150000-500000RMB	School	Bachelor degree	Y	N	N	N
855	2021/11/17 19:24:03	96s	WeChat	N/A	220.184.113.78(Hangzhou, Zhejiang)	mother	30years old and above	N	Central China	male	3-8years old	Y	One	Positive	Positive	Y	Both	150000-500000RMB	School	Bachelor degree	Y	N	Y	N
856	2021/11/17 19:25:00	58s	WeChat	N/A	218.109.205.48(Hangzhou, Zhejiang)	mother	30years old and above	Y	Eastern China	female	3-8years old	Y	One	Refuse	Refuse	Y	Both	150000-500000RMB	News	Bachelor degree	N	N	N	Y
857	2021/11/17 19:28:08	129s	WeChat	N/A	115.204.216.72(Hangzhou, Zhejiang)	mother	30years old and above	N	Eastern China	female	3-8years old	Y	Two	Positive	Positive	Y	Social health insurance	50000-150000RMB	News	Junior college	Y	N	N	Y
858	2021/11/17 19:29:13	48s	WeChat	N/A	117.136.120.209(Shanghai)	father	30years old and above	N	Eastern China	male	3-8years old	Y	Two	Positive	Hesitate	Y	Social health insurance	150000-500000RMB	Network (including we-media, wechat moments, Weibo, etc.)	Bachelor degree	Y	N	N	N
859	2021/11/17 19:31:16	54s	WeChat	N/A	223.104.211.24(Shanghai)	father	30years old and above	N	Eastern China	male	9-12years old	Y	One	Positive	Positive	Y	Social health insurance	20000-50000RMB	School	Bachelor degree	Y	N	N	N
860	2021/11/17 19:32:11	72s	WeChat	N/A	223.104.165.254(Hangzhou, Zhejiang)	mother	18-29years old	N	Eastern China	male	3-8years old	Y	One	Refuse	Refuse	N	Both	20000-50000RMB	School	Junior college	Y	N	N	Y
861	2021/11/17 19:32:25	118s	WeChat	N/A	220.184.178.113(Hangzhou, Zhejiang)	father	30years old and above	N	Central China	male	3-8years old	Y	One	Positive	Positive	N	Social health insurance	20000-50000RMB	News	Junior college	Y	N	N	N
862	2021/11/17 19:32:28	60s	WeChat	N/A	112.10.26.248(Hangzhou, Zhejiang)	mother	30years old and above	N	Eastern China	female	9-12years old	Y	Two	Positive	Positive	N	Both	150000-500000RMB	School	Bachelor degree	Y	N	N	Y
863	2021/11/17 19:33:45	67s	WeChat	N/A	60.176.197.25(Hangzhou, Zhejiang)	mother	30years old and above	N	Eastern China	male	3-8years old	Y	Two	Positive	Positive	N	Social health insurance	50000-150000RMB	News	Junior college	Y	N	N	N
864	2021/11/17 19:35:59	59s	WeChat	N/A	112.17.245.85(Unknown,Zhejiang)	mother	30years old and above	Y	Central China	female	3-8years old	Y	Two	Positive	Positive	N	Social health insurance	50000-150000RMB	News	Bachelor degree	Y	N	N	N
865	2021/11/17 19:37:34	119s	WeChat	N/A	112.10.26.254(Hangzhou, Zhejiang)	mother	30years old and above	N	Eastern China	male	9-12years old	Y	One	Positive	Positive	N	Both	20000-50000RMB	News	Junior college	Y	N	N	N
866	2021/11/17 19:47:59	83s	WeChat	N/A	223.104.212.154(Shanghai)	mother	30years old and above	Y	Eastern China	female	0-2years old	N	One	Delay	Delay	Y	Both	50000-150000RMB	News	Bachelor degree	Y	N	N	N
867	2021/11/17 19:48:35	68s	WeChat	N/A	58.101.80.233(Hangzhou, Zhejiang)	mother	30years old and above	Y	Eastern China	male	3-8years old	Y	Two	Positive	Positive	N	Social health insurance	50000-150000RMB	News	Bachelor degree	Y	N	Y	N
868	2021/11/17 19:49:26	90s	WeChat	N/A	115.197.137.115(Hangzhou, Zhejiang)	mother	30years old and above	N	Eastern China	male	3-8years old	Y	Two	Hesitate	Positive	N	Social health insurance	150000-500000RMB	School	Bachelor degree	N	N	N	N
869	2021/11/17 19:50:27	85s	WeChat	N/A	220.184.113.78(Hangzhou, Zhejiang)	father	30years old and above	N	Eastern China	male	3-8years old	Y	One	Positive	Positive	Y	Both	50000-150000RMB	News	Bachelor degree	Y	N	N	N
870	2021/11/17 20:07:53	57s	WeChat	N/A	183.193.56.29(Shanghai)	father	30years old and above	N	Eastern China	male	0-2years old	Y	One	Positive	Positive	N	Both	50000-150000RMB	News	Bachelor degree	Y	N	N	Y
871	2021/11/17 20:11:32	64s	WeChat	N/A	39.144.43.29(Shanghai)	father	30years old and above	N	Eastern China	female	0-2years old	Y	One	Positive	Positive	N	Social health insurance	150000-500000RMB	Network (including we-media, wechat moments, Weibo, etc.)	Master degree or above	Y	N	N	N
872	2021/11/17 20:35:26	127s	WeChat	N/A	112.12.182.40(Wenzhou, Zhejiang)	mother	30years old and above	N	Eastern China	male	9-12years old	Y	One	Positive	Positive	N	Social health insurance	20000-50000RMB	School	Middle and high schools	N	N	N	Y
873	2021/11/17 20:39:35	52s	WeChat	N/A	223.104.165.204(Hangzhou, Zhejiang)	mother	30years old and above	Y	Eastern China	female	3-8years old	Y	Two	Positive	Positive	Y	Both	50000-150000RMB	Communities and units	Bachelor degree	Y	N	N	N
874	2021/11/17 20:40:35	79s	WeChat	N/A	36.28.9.188(Hangzhou, Zhejiang)	mother	30years old and above	N	Central China	female	3-8years old	Y	One	Positive	Positive	N	Both	150000-500000RMB	School	Junior college	Y	N	N	N
875	2021/11/17 21:15:59	38s	WeChat	N/A	112.17.241.119(Unknown,Zhejiang)	father	30years old and above	N	Eastern China	male	9-12years old	Y	One	Positive	Positive	N	Both	150000-500000RMB	School	Master degree or above	Y	N	N	N
876	2021/11/17 21:16:37	54s	WeChat	N/A	124.160.213.71(Hangzhou, Zhejiang)	father	30years old and above	N	Eastern China	male	0-2years old	Y	One	Positive	Positive	N	Both	150000-500000RMB	Network (including we-media, wechat moments, Weibo, etc.)	Bachelor degree	Y	N	N	Y
877	2021/11/17 21:17:06	55s	WeChat	N/A	124.160.215.51(Hangzhou, Zhejiang)	father	30years old and above	N	Eastern China	male	9-12years old	Y	One	Positive	Positive	N	Social health insurance	More than 500000	Network (including we-media, wechat moments, Weibo, etc.)	Junior college	Y	N	Y	N
878	2021/11/17 21:20:03	63s	WeChat	N/A	39.183.8.63(Hangzhou, Zhejiang)	mother	30years old and above	N	Eastern China	female	9-12years old	Y	One	Positive	Positive	N	Social health insurance	150000-500000RMB	News	Bachelor degree	Y	N	N	Y
879	2021/11/17 21:23:55	62s	WeChat	N/A	60.186.11.202(Hangzhou, Zhejiang)	mother	30years old and above	Y	Eastern China	male	3-8years old	Y	One	Delay	Delay	Y	Both	150000-500000RMB	School	Bachelor degree	Y	N	Y	Y
880	2021/11/17 21:27:44	50s	WeChat	N/A	223.104.159.248(Hangzhou, Zhejiang)	mother	30years old and above	Y	Eastern China	female	9-12years old	Y	Two	Positive	Positive	Y	Both	150000-500000RMB	School	Master degree or above	Y	N	N	N
881	2021/11/17 21:28:42	88s	WeChat	N/A	58.100.104.188(Hangzhou, Zhejiang)	father	30years old and above	Y	Eastern China	female	3-8years old	Y	Two	Hesitate	Hesitate	Y	Both	150000-500000RMB	Communities and units	Bachelor degree	Y	N	N	N
882	2021/11/17 21:38:09	63s	WeChat	N/A	218.109.204.200(Hangzhou, Zhejiang)	father	30years old and above	Y	Eastern China	female	3-8years old	Y	One	Delay	Delay	N	Social health insurance	0-20000RMB	School	Bachelor degree	Y	N	N	N
883	2021/11/17 21:49:05	64s	WeChat	N/A	115.195.130.136(Hangzhou, Zhejiang)	mother	30years old and above	Y	Eastern China	female	3-8years old	Y	One	Refuse	Delay	Y	Both	150000-500000RMB	School	Junior college	Y	N	N	Y
884	2021/11/17 21:51:18	113s	WeChat	N/A	223.104.160.78(Unknown,Zhejiang)	father	30years old and above	N	Eastern China	male	3-8years old	N	Two	Delay	Delay	Y	Commercial insurance	20000-50000RMB	School	Bachelor degree	Y	N	N	N
885	2021/11/17 21:59:02	253s	WeChat	N/A	112.10.88.148(Hangzhou, Zhejiang)	mother	30years old and above	Y	Eastern China	female	3-8years old	Y	One	Positive	Positive	N	Social health insurance	50000-150000RMB	News	Bachelor degree	Y	N	Y	N
886	2021/11/17 22:01:06	293s	WeChat	N/A	39.182.45.219(Hangzhou, Zhejiang)	mother	30years old and above	N	Central China	male	3-8years old	Y	One	Positive	Positive	N	Social health insurance	0-20000RMB	Communities and units	Middle and high schools	Y	N	N	N
887	2021/11/17 22:02:17	184s	WeChat	N/A	60.186.141.117(Hangzhou, Zhejiang)	mother	30years old and above	N	Eastern China	female	3-8years old	Y	Two	Positive	Positive	N	Social health insurance	More than 500000	News	Middle and high schools	Y	N	N	Y
888	2021/11/17 22:03:59	45s	WeChat	N/A	39.182.45.219(Hangzhou, Zhejiang)	mother	30years old and above	N	Central China	male	3-8years old	Y	One	Positive	Positive	N	Social health insurance	0-20000RMB	Communities and units	Middle and high schools	Y	N	N	N
889	2021/11/17 22:41:01	58s	WeChat	N/A	116.238.69.181(Shanghai)	mother	30years old and above	N	Eastern China	female	3-8years old	N	One	Hesitate	Hesitate	N	Both	150000-500000RMB	School	Bachelor degree	Y	N	N	Y
890	2021/11/17 22:43:57	73s	WeChat	N/A	115.204.152.68(Hangzhou, Zhejiang)	mother	30years old and above	N	Central China	female	0-2years old	N	One	Hesitate	Hesitate	Y	Both	150000-500000RMB	News	Bachelor degree	N	N	N	Y
891	2021/11/17 22:45:39	130s	WeChat	N/A	60.176.107.185(Hangzhou, Zhejiang)	mother	30years old and above	Y	Eastern China	female	3-8years old	Y	One	Refuse	Hesitate	Y	Both	150000-500000RMB	Network (including we-media, wechat moments, Weibo, etc.)	Bachelor degree	Y	N	N	Y
892	2021/11/17 22:55:59	65s	WeChat	N/A	112.10.26.99(Hangzhou, Zhejiang)	mother	30years old and above	N	Eastern China	male	3-8years old	Y	One	Positive	Positive	N	Social health insurance	50000-150000RMB	School	Junior college	Y	N	N	N
893	2021/11/18 5:32:02	100s	WeChat	N/A	120.244.142.42(Beijng)	father	30years old and above	N	Central China	male	3-8years old	Y	One	Positive	Positive	N	Social health insurance	More than 500000	School	Master degree or above	Y	N	N	N
894	2021/11/18 6:43:43	75s	WeChat	N/A	115.192.139.52(Hangzhou, Zhejiang)	father	30years old and above	N	Eastern China	female	3-8years old	Y	Two	Positive	Positive	N	None	50000-150000RMB	School	Bachelor degree	Y	N	N	Y
895	2021/11/18 7:58:55	57s	WeChat	N/A	58.100.89.22(Hangzhou, Zhejiang)	father	30years old and above	N	Eastern China	male	0-2years old	N	One	Positive	Positive	Y	Social health insurance	More than 500000	Network (including we-media, wechat moments, Weibo, etc.)	Master degree or above	N	N	N	N
896	2021/11/18 8:12:57	75s	WeChat	N/A	112.17.236.185(Unknown,Zhejiang)	father	30years old and above	N	Eastern China	male	3-8years old	Y	One	Delay	Delay	Y	Both	150000-500000RMB	School	Bachelor degree	Y	Y	Y	Y
897	2021/11/18 8:13:48	94s	WeChat	N/A	112.17.241.114(Unknown,Zhejiang)	father	30years old and above	N	Eastern China	male	3-8years old	Y	Three or more	Positive	Positive	N	Social health insurance	150000-500000RMB	Network (including we-media, wechat moments, Weibo, etc.)	Middle and high schools	Y	N	N	N
898	2021/11/18 8:14:47	80s	WeChat	N/A	223.104.247.55(Shaoxing,Zhejiang )	mother	30years old and above	N	Eastern China	male	3-8years old	Y	One	Positive	Positive	N	Social health insurance	50000-150000RMB	School	Bachelor degree	Y	N	N	Y
899	2021/11/18 8:14:56	79s	WeChat	N/A	218.108.37.2(Hangzhou, Zhejiang)	mother	30years old and above	N	Eastern China	male	3-8years old	Y	One	Hesitate	Positive	N	Social health insurance	150000-500000RMB	School	Bachelor degree	Y	N	Y	N
900	2021/11/18 8:15:19	136s	WeChat	N/A	122.235.181.85(Hangzhou, Zhejiang)	mother	30years old and above	N	Eastern China	male	3-8years old	Y	One	Positive	Positive	Y	Both	50000-150000RMB	School	Middle and high schools	Y	N	N	N
901	2021/11/18 8:15:20	124s	WeChat	N/A	124.160.218.248(Hangzhou, Zhejiang)	mother	30years old and above	Y	Eastern China	male	3-8years old	N	One	Positive	Positive	N	Both	150000-500000RMB	Network (including we-media, wechat moments, Weibo, etc.)	Bachelor degree	Y	N	N	N
902	2021/11/18 8:16:53	72s	WeChat	N/A	112.17.247.89(Unknown,Zhejiang)	mother	30years old and above	Y	Eastern China	female	3-8years old	Y	One	Positive	Positive	N	Both	50000-150000RMB	School	Junior college	Y	N	N	Y
903	2021/11/18 8:18:17	115s	WeChat	N/A	183.129.114.147(Hangzhou, Zhejiang)	father	30years old and above	N	Eastern China	female	3-8years old	N	Two	Positive	Positive	Y	Social health insurance	50000-150000RMB	News	Junior college	Y	N	N	N
904	2021/11/18 8:18:30	128s	WeChat	N/A	112.10.57.70(Hangzhou, Zhejiang)	mother	18-29years old	N	Eastern China	female	3-8years old	Y	Two	Positive	Positive	Y	Both	50000-150000RMB	Network (including we-media, wechat moments, Weibo, etc.)	Middle and high schools	Y	N	N	Y
905	2021/11/18 8:22:28	123s	WeChat	N/A	223.104.165.182(Hangzhou, Zhejiang)	mother	30years old and above	N	Eastern China	male	3-8years old	Y	One	Positive	Positive	N	Social health insurance	50000-150000RMB	School	Junior college	Y	N	N	N
906	2021/11/18 8:23:55	358s	WeChat	N/A	223.104.165.192(Hangzhou, Zhejiang)	father	30years old and above	N	Eastern China	male	3-8years old	Y	One	Positive	Positive	N	Social health insurance	50000-150000RMB	School	Junior college	Y	N	N	Y
907	2021/11/18 8:24:31	169s	WeChat	N/A	223.104.165.159(Hangzhou, Zhejiang)	father	30years old and above	N	Eastern China	male	9-12years old	Y	One	Positive	Positive	N	Commercial insurance	50000-150000RMB	Network (including we-media, wechat moments, Weibo, etc.)	Bachelor degree	Y	N	Y	N
908	2021/11/18 8:26:49	84s	WeChat	N/A	36.17.231.41(Hangzhou, Zhejiang)	father	30years old and above	N	Eastern China	male	0-2years old	N	One	Delay	Delay	Y	Commercial insurance	150000-500000RMB	News	Master degree or above	N	N	Y	Y
909	2021/11/18 8:27:29	63s	WeChat	N/A	211.90.236.178(Hangzhou, Zhejiang)	father	30years old and above	N	Eastern China	male	3-8years old	Y	Two	Positive	Positive	Y	Social health insurance	150000-500000RMB	Communities and units	Bachelor degree	Y	N	N	N
910	2021/11/18 8:27:35	93s	WeChat	N/A	223.104.160.79(Unknown,Zhejiang)	mother	30years old and above	N	Eastern China	female	3-8years old	Y	One	Positive	Positive	N	Both	50000-150000RMB	Communities and units	Bachelor degree	Y	N	N	N
911	2021/11/18 8:29:09	49s	WeChat	N/A	39.185.112.203(Ningbo, Zhejiang)	mother	30years old and above	N	Central China	female	3-8years old	Y	One	Positive	Positive	N	Social health insurance	50000-150000RMB	Network (including we-media, wechat moments, Weibo, etc.)	Bachelor degree	Y	N	N	N
912	2021/11/18 8:30:26	112s	WeChat	N/A	36.18.116.19(Hangzhou, Zhejiang)	father	30years old and above	N	Eastern China	female	3-8years old	Y	One	Positive	Positive	N	Social health insurance	150000-500000RMB	Network (including we-media, wechat moments, Weibo, etc.)	Bachelor degree	Y	N	N	Y
913	2021/11/18 8:30:37	95s	WeChat	N/A	36.19.61.223(Hangzhou, Zhejiang)	mother	30years old and above	N	Eastern China	female	3-8years old	Y	One	Positive	Positive	Y	Both	150000-500000RMB	School	Bachelor degree	Y	N	N	N
914	2021/11/18 8:30:54	82s	WeChat	N/A	112.17.245.42(Unknown,Zhejiang)	mother	30years old and above	N	Eastern China	male	3-8years old	Y	Two	Positive	Positive	N	Social health insurance	50000-150000RMB	News	Junior college	Y	N	N	N
915	2021/11/18 8:32:32	99s	WeChat	N/A	223.104.165.160(Hangzhou, Zhejiang)	mother	30years old and above	N	Eastern China	male	3-8years old	Y	One	Positive	Positive	N	Both	150000-500000RMB	School	Bachelor degree	N	N	N	N
916	2021/11/18 8:32:43	58s	WeChat	N/A	218.0.192.46(Hangzhou, Zhejiang)	father	30years old and above	Y	Eastern China	female	3-8years old	N	One	Positive	Delay	Y	Both	150000-500000RMB	Communities and units	Bachelor degree	Y	N	Y	N
917	2021/11/18 8:33:23	95s	WeChat	N/A	60.12.136.166(Hangzhou, Zhejiang)	father	30years old and above	Y	Eastern China	male	3-8years old	N	One	Delay	Delay	Y	Both	150000-500000RMB	School	Bachelor degree	Y	N	Y	Y
918	2021/11/18 8:35:14	94s	WeChat	N/A	115.192.129.167(Hangzhou, Zhejiang)	mother	30years old and above	N	Eastern China	male	3-8years old	Y	Two	Delay	Delay	Y	Both	50000-150000RMB	School	Bachelor degree	N	N	N	Y
919	2021/11/18 8:38:12	98s	WeChat	N/A	223.104.165.133(Hangzhou, Zhejiang)	father	30years old and above	N	Eastern China	male	3-8years old	Y	One	Positive	Positive	N	Social health insurance	20000-50000RMB	Network (including we-media, wechat moments, Weibo, etc.)	Junior college	Y	N	N	N
920	2021/11/18 8:38:24	74s	WeChat	N/A	183.134.198.42(Hangzhou, Zhejiang)	mother	30years old and above	N	Eastern China	female	3-8years old	Y	One	Positive	Positive	Y	Both	50000-150000RMB	Network (including we-media, wechat moments, Weibo, etc.)	Bachelor degree	Y	N	N	Y
921	2021/11/18 8:38:27	127s	WeChat	N/A	223.104.244.102(Hangzhou, Zhejiang)	father	30years old and above	Y	Eastern China	female	3-8years old	Y	One	Delay	Delay	Y	Both	50000-150000RMB	School	Master degree or above	Y	N	N	Y
922	2021/11/18 8:40:31	71s	WeChat	N/A	218.72.44.38(Hangzhou, Zhejiang)	father	30years old and above	N	Eastern China	male	0-2years old	N	One	Positive	Positive	N	Social health insurance	150000-500000RMB	News	Bachelor degree	Y	N	Y	Y
923	2021/11/18 8:43:05	103s	WeChat	N/A	115.199.134.128(Hangzhou, Zhejiang)	mother	30years old and above	Y	Eastern China	male	3-8years old	Y	One	Positive	Positive	Y	Both	50000-150000RMB	News	Junior college	Y	N	N	N
924	2021/11/18 8:44:30	51s	WeChat	N/A	36.23.94.182(Jiaxing,Zhejiang )	father	30years old and above	Y	Eastern China	male	3-8years old	Y	Two	Positive	Positive	Y	Social health insurance	150000-500000RMB	Communities and units	Master degree or above	Y	N	Y	Y
925	2021/11/18 8:50:51	117s	WeChat	N/A	223.104.165.193(Hangzhou, Zhejiang)	mother	30years old and above	N	Central China	male	3-8years old	Y	One	Positive	Positive	Y	Both	50000-150000RMB	School	Bachelor degree	Y	N	N	N
926	2021/11/18 8:51:29	167s	WeChat	N/A	124.160.214.98(Hangzhou, Zhejiang)	mother	30years old and above	N	Eastern China	male	3-8years old	Y	Two	Positive	Positive	Y	Both	150000-500000RMB	School	Bachelor degree	N	N	N	Y
927	2021/11/18 8:51:57	170s	WeChat	N/A	223.104.159.135(Hangzhou, Zhejiang)	mother	30years old and above	Y	Eastern China	female	3-8years old	Y	One	Positive	Positive	N	Social health insurance	50000-150000RMB	School	Junior college	Y	N	Y	N
928	2021/11/18 8:53:39	87s	WeChat	N/A	124.160.213.166(Hangzhou, Zhejiang)	mother	30years old and above	N	Eastern China	female	3-8years old	Y	Two	Positive	Positive	N	Both	50000-150000RMB	School	Bachelor degree	Y	N	N	Y
929	2021/11/18 8:57:36	77s	WeChat	N/A	223.104.247.237(Hangzhou, Zhejiang)	father	30years old and above	N	Eastern China	male	13-17years old	Y	Two	Positive	Positive	N	Social health insurance	150000-500000RMB	News	Master degree or above	Y	N	Y	N
930	2021/11/18 9:00:46	137s	WeChat	N/A	117.148.121.220(Huzhou, Zhejiang)	mother	30years old and above	Y	Eastern China	male	3-8years old	Y	Two	Positive	Positive	N	Social health insurance	150000-500000RMB	Communities and units	Junior college	Y	N	N	Y
931	2021/11/18 9:04:31	63s	WeChat	N/A	223.104.165.154(Hangzhou, Zhejiang)	mother	30years old and above	N	Eastern China	female	3-8years old	Y	Two	Positive	Positive	Y	Social health insurance	50000-150000RMB	News	Bachelor degree	Y	N	N	Y
932	2021/11/18 9:08:42	92s	WeChat	N/A	112.17.238.245(Unknown,Zhejiang)	father	30years old and above	N	Eastern China	female	9-12years old	Y	Two	Positive	Positive	N	Social health insurance	150000-500000RMB	Communities and units	Master degree or above	Y	N	Y	N
933	2021/11/18 9:10:33	197s	WeChat	N/A	36.18.112.101(Hangzhou, Zhejiang)	mother	30years old and above	N	Eastern China	female	3-8years old	Y	One	Positive	Positive	N	Social health insurance	150000-500000RMB	News	Bachelor degree	Y	N	Y	Y
934	2021/11/18 9:13:46	92s	WeChat	N/A	112.17.245.22(Unknown,Zhejiang)	father	30years old and above	N	Eastern China	female	3-8years old	N	One	Positive	Positive	Y	Social health insurance	150000-500000RMB	Network (including we-media, wechat moments, Weibo, etc.)	Master degree or above	Y	N	N	N
935	2021/11/18 9:20:32	52s	WeChat	N/A	183.129.253.52(Hangzhou, Zhejiang)	father	30years old and above	N	Eastern China	female	9-12years old	Y	One	Refuse	Refuse	Y	Social health insurance	150000-500000RMB	School	Bachelor degree	Y	N	Y	Y
936	2021/11/18 9:32:12	66s	WeChat	N/A	39.144.105.69(Beijng)	mother	30years old and above	N	Eastern China	male	3-8years old	Y	One	Refuse	Hesitate	Y	Both	150000-500000RMB	School	Bachelor degree	Y	N	N	Y
937	2021/11/18 9:35:27	115s	WeChat	N/A	36.59.38.89(Hefei, Anhui)	mother	30years old and above	N	Central China	female	3-8years old	Y	Two	Positive	Positive	N	Commercial insurance	50000-150000RMB	News	Bachelor degree	Y	N	N	N
938	2021/11/18 9:44:44	85s	WeChat	N/A	124.160.220.136(Hangzhou, Zhejiang)	mother	30years old and above	N	Eastern China	male	3-8years old	Y	Two	Positive	Positive	N	Social health insurance	50000-150000RMB	School	Junior college	Y	N	N	N
939	2021/11/18 9:49:26	101s	WeChat	N/A	115.195.222.57(Hangzhou, Zhejiang)	mother	30years old and above	Y	Central China	male	3-8years old	Y	Two	Positive	Positive	N	Social health insurance	50000-150000RMB	Communities and units	Bachelor degree	Y	N	Y	N
940	2021/11/18 9:58:12	85s	WeChat	N/A	112.17.245.88(Unknown,Zhejiang)	mother	30years old and above	Y	Eastern China	female	3-8years old	Y	One	Positive	Positive	N	Social health insurance	150000-500000RMB	School	Master degree or above	Y	N	N	N
941	2021/11/18 9:58:19	73s	WeChat	N/A	223.104.246.205(Hangzhou, Zhejiang)	mother	30years old and above	Y	Eastern China	female	3-8years old	Y	One	Positive	Positive	Y	Both	50000-150000RMB	News	Bachelor degree	Y	N	N	Y
942	2021/11/18 10:38:26	72s	WeChat	N/A	223.104.244.190(Hangzhou, Zhejiang)	mother	30years old and above	N	Eastern China	female	0-2years old	N	One	Positive	Hesitate	Y	Social health insurance	150000-500000RMB	Network (including we-media, wechat moments, Weibo, etc.)	Bachelor degree	N	N	Y	Y
943	2021/11/18 12:41:42	78s	WeChat	N/A	223.104.247.228(Hangzhou, Zhejiang)	mother	30years old and above	Y	Eastern China	female	3-8years old	Y	One	Positive	Positive	Y	Social health insurance	150000-500000RMB	School	Bachelor degree	Y	N	Y	N
944	2021/11/18 12:42:57	60s	WeChat	N/A	117.136.19.148(Xuzhou, jiangsu)	mother	30years old and above	N	Eastern China	female	3-8years old	Y	Three or more	Hesitate	Positive	N	Social health insurance	50000-150000RMB	School	Bachelor degree	Y	N	Y	N
945	2021/11/18 12:50:22	66s	WeChat	N/A	117.136.46.112(Xuzhou, jiangsu)	mother	30years old and above	N	Eastern China	female	9-12years old	Y	One	Positive	Positive	N	Both	50000-150000RMB	School	Bachelor degree	Y	N	Y	Y
946	2021/11/18 13:08:58	83s	WeChat	N/A	180.124.246.249(Xuzhou, jiangsu)	mother	30years old and above	N	Eastern China	male	9-12years old	Y	Two	Positive	Positive	Y	Both	20000-50000RMB	School	Bachelor degree	Y	N	Y	N
947	2021/11/18 13:10:42	61s	WeChat	N/A	117.136.68.215(Xuzhou, jiangsu)	mother	30years old and above	N	Central China	female	3-8years old	Y	One	Positive	Positive	N	Social health insurance	50000-150000RMB	School	Bachelor degree	Y	N	Y	N
948	2021/11/18 16:39:38	291s	WeChat	N/A	183.159.146.156(Hangzhou, Zhejiang)	mother	30years old and above	Y	Eastern China	female	3-8years old	Y	One	Delay	Delay	N	Social health insurance	50000-150000RMB	School	Middle and high schools	Y	N	N	N
949	2021/11/18 19:33:46	172s	WeChat	N/A	36.28.87.136(Hangzhou, Zhejiang)	father	30years old and above	N	Eastern China	male	9-12years old	N	Two	Positive	Positive	N	Social health insurance	20000-50000RMB	News	Middle and high schools	Y	N	N	Y
950	2021/11/19 8:15:22	158s	WeChat	N/A	36.28.213.252(Hangzhou, Zhejiang)	mother	30years old and above	N	Eastern China	male	3-8years old	Y	One	Positive	Positive	N	Social health insurance	50000-150000RMB	News	Junior college	Y	N	Y	N
951	2021/11/19 8:19:56	37s	WeChat	N/A	60.176.175.99(Hangzhou, Zhejiang)	mother	30years old and above	N	Eastern China	female	13-17years old	Y	Two	Positive	Positive	N	Social health insurance	150000-500000RMB	News	Bachelor degree	Y	N	N	N
952	2021/11/19 8:21:30	136s	WeChat	N/A	218.109.196.62(Hangzhou, Zhejiang)	mother	30years old and above	N	Eastern China	male	3-8years old	Y	Two	Positive	Positive	N	Both	50000-150000RMB	School	Junior college	Y	N	N	N
953	2021/11/19 8:21:42	56s	WeChat	N/A	112.17.247.72(Unknown,Zhejiang)	mother	30years old and above	N	Central China	male	9-12years old	Y	One	Positive	Positive	N	Social health insurance	150000-500000RMB	Network (including we-media, wechat moments, Weibo, etc.)	Bachelor degree	Y	N	N	N
954	2021/11/19 8:22:37	112s	WeChat	N/A	36.17.118.76(Hangzhou, Zhejiang)	father	30years old and above	N	Eastern China	male	13-17years old	N	Two	Positive	Positive	N	None	More than 500000	News	Bachelor degree	N	N	N	N
955	2021/11/19 8:22:59	78s	WeChat	N/A	112.17.240.181(Unknown,Zhejiang)	mother	30years old and above	Y	Eastern China	male	9-12years old	Y	One	Positive	Positive	Y	Both	More than 500000	Communities and units	Bachelor degree	Y	N	N	N
956	2021/11/19 8:23:18	52s	WeChat	N/A	223.104.246.184(Hangzhou, Zhejiang)	mother	30years old and above	Y	Eastern China	female	3-8years old	Y	Two	Positive	Positive	N	Social health insurance	150000-500000RMB	School	Bachelor degree	Y	N	N	N
957	2021/11/19 8:23:34	161s	WeChat	N/A	115.204.220.64(Hangzhou, Zhejiang)	father	30years old and above	N	Eastern China	male	13-17years old	Y	One	Delay	Positive	N	None	20000-50000RMB	Network (including we-media, wechat moments, Weibo, etc.)	Middle and high schools	Y	N	N	N
958	2021/11/19 8:23:44	99s	WeChat	N/A	115.204.142.52(Hangzhou, Zhejiang)	father	30years old and above	N	Eastern China	female	3-8years old	N	Two	Delay	Refuse	Y	Social health insurance	150000-500000RMB	School	Junior college	Y	N	N	Y
959	2021/11/19 8:26:18	150s	WeChat	N/A	39.171.205.121(Shaoxing,Zhejiang )	mother	30years old and above	N	Eastern China	female	3-8years old	N	One	Positive	Positive	Y	Social health insurance	0-20000RMB	News	Middle and high schools	Y	N	N	N
960	2021/11/19 8:29:07	121s	WeChat	N/A	124.160.214.196(Hangzhou, Zhejiang)	father	30years old and above	N	Central China	female	9-12years old	Y	One	Positive	Positive	N	Social health insurance	0-20000RMB	School	Middle and high schools	N	N	N	Y
961	2021/11/19 8:29:16	85s	WeChat	N/A	115.196.94.194(Hangzhou, Zhejiang)	mother	18-29years old	N	Central China	female	0-2years old	N	One	Positive	Positive	N	Both	50000-150000RMB	Network (including we-media, wechat moments, Weibo, etc.)	Bachelor degree	N	N	N	N
962	2021/11/19 8:29:42	67s	WeChat	N/A	112.17.240.237(Unknown,Zhejiang)	mother	30years old and above	Y	Eastern China	female	0-2years old	Y	One	Delay	Delay	Y	Both	150000-500000RMB	School	Bachelor degree	Y	N	Y	Y
963	2021/11/19 8:29:46	76s	WeChat	N/A	58.100.33.55(Hangzhou, Zhejiang)	mother	30years old and above	N	Eastern China	female	9-12years old	Y	One	Hesitate	Positive	Y	Both	150000-500000RMB	School	Bachelor degree	Y	Y	Y	Y
964	2021/11/19 8:30:03	79s	WeChat	N/A	39.186.167.130(Huzhou, Zhejiang)	mother	30years old and above	Y	Eastern China	female	3-8years old	Y	One	Positive	Hesitate	Y	Both	150000-500000RMB	School	Bachelor degree	Y	N	N	N
965	2021/11/19 8:30:38	96s	WeChat	N/A	211.90.236.163(Hangzhou, Zhejiang)	father	30years old and above	Y	Eastern China	female	3-8years old	N	One	Refuse	Refuse	Y	Both	150000-500000RMB	Network (including we-media, wechat moments, Weibo, etc.)	Bachelor degree	Y	N	N	N
966	2021/11/19 8:32:41	88s	WeChat	N/A	223.104.246.221(Hangzhou, Zhejiang)	father	30years old and above	Y	Eastern China	male	3-8years old	Y	Two	Positive	Positive	N	Both	150000-500000RMB	School	Master degree or above	Y	N	N	N
967	2021/11/19 8:32:42	119s	WeChat	N/A	124.160.213.152(Hangzhou, Zhejiang)	mother	30years old and above	Y	Eastern China	male	9-12years old	Y	Two	Positive	Positive	N	Social health insurance	150000-500000RMB	School	Master degree or above	Y	N	N	N
968	2021/11/19 8:32:51	123s	WeChat	N/A	122.234.156.69(Hangzhou, Zhejiang)	mother	30years old and above	N	Eastern China	female	9-12years old	Y	Two	Positive	Positive	N	Both	50000-150000RMB	School	Junior college	Y	N	N	N
969	2021/11/19 8:33:08	98s	WeChat	N/A	223.104.165.181(Hangzhou, Zhejiang)	father	30years old and above	N	Eastern China	male	3-8years old	N	Two	Hesitate	Hesitate	Y	Both	150000-500000RMB	School	Bachelor degree	N	N	N	Y
970	2021/11/19 8:34:04	145s	WeChat	N/A	60.177.234.115(Hangzhou, Zhejiang)	mother	30years old and above	N	Central China	female	3-8years old	Y	One	Positive	Positive	Y	Both	150000-500000RMB	News	Bachelor degree	Y	N	N	N
971	2021/11/19 8:35:47	42s	WeChat	N/A	211.138.116.240(Hangzhou, Zhejiang)	mother	18-29years old	N	Eastern China	female	0-2years old	Y	One	Hesitate	Positive	Y	Social health insurance	More than 500000	News	Junior college	Y	N	Y	N
972	2021/11/19 8:35:57	64s	WeChat	N/A	183.246.24.228(Hangzhou, Zhejiang)	mother	30years old and above	N	Eastern China	male	13-17years old	Y	One	Positive	Positive	N	Social health insurance	50000-150000RMB	School	Bachelor degree	Y	N	N	N
973	2021/11/19 8:36:03	72s	WeChat	N/A	49.93.194.115(Nanjing, Jiangsu)	father	30years old and above	Y	Eastern China	male	3-8years old	N	One	Delay	Delay	Y	Social health insurance	More than 500000	School	Master degree or above	Y	N	N	N
974	2021/11/19 8:37:23	208s	WeChat	N/A	120.243.72.159(Bozhou,Anhui)	mother	30years old and above	N	Central China	male	3-8years old	Y	Two	Positive	Positive	N	Social health insurance	50000-150000RMB	Network (including we-media, wechat moments, Weibo, etc.)	Junior college	N	N	Y	N
975	2021/11/19 8:38:52	78s	WeChat	N/A	218.109.196.247(Hangzhou, Zhejiang)	mother	30years old and above	N	Eastern China	female	13-17years old	Y	One	Positive	Positive	Y	Social health insurance	150000-500000RMB	News	Bachelor degree	Y	N	Y	N
976	2021/11/19 8:38:57	126s	WeChat	N/A	223.80.234.220(Qingdao, Shandong)	father	30years old and above	N	Central China	female	3-8years old	Y	One	Positive	Positive	Y	Both	150000-500000RMB	Communities and units	Junior college	Y	N	Y	N
977	2021/11/19 8:42:10	74s	WeChat	N/A	112.17.238.71(Unknown,Zhejiang)	mother	30years old and above	Y	Eastern China	male	3-8years old	Y	One	Positive	Positive	N	Both	50000-150000RMB	Network (including we-media, wechat moments, Weibo, etc.)	Bachelor degree	Y	N	N	Y
978	2021/11/19 8:42:14	106s	WeChat	N/A	117.136.62.37(Chengdu, Sichuan )	mother	30years old and above	Y	Western China	male	3-8years old	N	Two	Positive	Hesitate	N	Both	50000-150000RMB	Communities and units	Bachelor degree	Y	N	Y	Y
979	2021/11/19 8:43:25	91s	WeChat	N/A	122.224.109.58(Hangzhou, Zhejiang)	father	30years old and above	N	Eastern China	female	3-8years old	Y	One	Hesitate	Positive	Y	Both	50000-150000RMB	Communities and units	Bachelor degree	Y	N	N	N
980	2021/11/19 8:44:02	74s	WeChat	N/A	115.198.130.244(Hangzhou, Zhejiang)	mother	30years old and above	Y	Eastern China	male	3-8years old	Y	One	Positive	Positive	Y	Both	150000-500000RMB	Communities and units	Master degree or above	Y	N	N	N
981	2021/11/19 8:46:40	54s	WeChat	N/A	223.95.76.201(Hangzhou, Zhejiang)	mother	30years old and above	Y	Eastern China	male	0-2years old	N	One	Positive	Positive	Y	Social health insurance	150000-500000RMB	Communities and units	Bachelor degree	N	N	N	N
982	2021/11/19 8:50:33	63s	WeChat	N/A	223.104.165.243(Hangzhou, Zhejiang)	mother	30years old and above	Y	Eastern China	male	3-8years old	Y	One	Refuse	Refuse	Y	Social health insurance	150000-500000RMB	School	Bachelor degree	Y	N	N	Y
983	2021/11/19 8:51:30	75s	WeChat	N/A	218.109.192.249(Hangzhou, Zhejiang)	mother	30years old and above	N	Central China	female	3-8years old	N	Two	Hesitate	Hesitate	N	Both	150000-500000RMB	School	Master degree or above	Y	N	N	Y
984	2021/11/19 8:53:18	140s	WeChat	N/A	112.10.72.106(Hangzhou, Zhejiang)	mother	30years old and above	Y	Eastern China	female	3-8years old	N	One	Hesitate	Delay	N	Social health insurance	150000-500000RMB	News	Bachelor degree	Y	N	N	N
985	2021/11/19 8:53:59	89s	WeChat	N/A	115.204.223.163(Hangzhou, Zhejiang)	mother	30years old and above	N	Eastern China	male	9-12years old	Y	Two	Hesitate	Positive	N	Social health insurance	More than 500000	School	Junior college	Y	N	N	Y
986	2021/11/19 8:54:08	105s	WeChat	N/A	112.10.208.33(Hangzhou, Zhejiang)	mother	30years old and above	Y	Eastern China	male	3-8years old	Y	Two	Positive	Hesitate	Y	Social health insurance	0-20000RMB	Network (including we-media, wechat moments, Weibo, etc.)	Junior college	Y	N	N	Y
987	2021/11/19 8:54:14	94s	WeChat	N/A	36.28.56.123(Hangzhou, Zhejiang)	father	30years old and above	N	Eastern China	female	9-12years old	N	One	Positive	Hesitate	Y	Social health insurance	150000-500000RMB	School	Bachelor degree	N	N	N	N
988	2021/11/19 8:54:29	100s	WeChat	N/A	220.195.80.213(Unknown, Inner Mongolia)	mother	30years old and above	N	Central China	male	9-12years old	Y	Two	Positive	Positive	N	Social health insurance	50000-150000RMB	News	Junior college	Y	N	N	N
989	2021/11/19 8:56:11	120s	WeChat	N/A	183.157.93.237(Hangzhou, Zhejiang)	mother	30years old and above	N	Eastern China	female	9-12years old	Y	One	Positive	Positive	Y	Both	150000-500000RMB	Network (including we-media, wechat moments, Weibo, etc.)	Bachelor degree	Y	N	N	N
990	2021/11/19 8:56:18	74s	WeChat	N/A	223.104.244.104(Hangzhou, Zhejiang)	father	30years old and above	Y	Eastern China	male	3-8years old	Y	One	Refuse	Refuse	Y	Both	150000-500000RMB	School	Bachelor degree	N	N	N	Y
991	2021/11/19 8:56:49	97s	WeChat	N/A	112.17.236.244(Unknown,Zhejiang)	mother	18-29years old	N	Eastern China	male	3-8years old	Y	One	Positive	Hesitate	N	Both	50000-150000RMB	Communities and units	Bachelor degree	Y	N	Y	N
992	2021/11/19 8:57:49	228s	WeChat	N/A	223.104.165.185(Hangzhou, Zhejiang)	father	30years old and above	N	Eastern China	female	9-12years old	Y	Two	Hesitate	Hesitate	Y	Social health insurance	150000-500000RMB	School	Bachelor degree	Y	N	N	N
993	2021/11/19 8:57:50	158s	WeChat	N/A	220.184.158.222(Hangzhou, Zhejiang)	mother	18-29years old	N	Central China	female	3-8years old	N	One	Positive	Hesitate	Y	Both	50000-150000RMB	Network (including we-media, wechat moments, Weibo, etc.)	Bachelor degree	Y	N	Y	N
994	2021/11/19 8:58:24	58s	WeChat	N/A	61.130.180.34(Hangzhou, Zhejiang)	mother	30years old and above	Y	Eastern China	female	3-8years old	N	Two	Positive	Positive	N	Social health insurance	More than 500000	School	Bachelor degree	Y	N	N	N
995	2021/11/19 8:59:30	50s	WeChat	N/A	223.104.159.227(Hangzhou, Zhejiang)	mother	30years old and above	N	Eastern China	male	9-12years old	Y	One	Positive	Positive	N	Social health insurance	150000-500000RMB	School	Bachelor degree	Y	N	N	N
996	2021/11/19 8:59:44	58s	WeChat	N/A	218.109.192.57(Hangzhou, Zhejiang)	mother	30years old and above	N	Central China	female	9-12years old	Y	Two	Positive	Positive	N	Social health insurance	150000-500000RMB	School	Bachelor degree	Y	N	N	N
997	2021/11/19 8:59:53	78s	WeChat	N/A	220.184.158.222(Hangzhou, Zhejiang)	mother	30years old and above	Y	Eastern China	male	9-12years old	Y	One	Delay	Delay	N	Social health insurance	150000-500000RMB	News	Bachelor degree	Y	N	Y	Y
998	2021/11/19 9:01:54	92s	WeChat	N/A	183.46.134.54(Shantou,Guangdong)	father	30years old and above	N	Eastern China	male	0-2years old	N	One	Delay	Delay	N	Both	20000-50000RMB	Network (including we-media, wechat moments, Weibo, etc.)	Bachelor degree	Y	N	N	Y
999	2021/11/19 9:02:22	93s	WeChat	N/A	125.120.153.40(Hangzhou, Zhejiang)	mother	30years old and above	N	Eastern China	male	3-8years old	N	Two	Positive	Hesitate	N	Both	150000-500000RMB	Network (including we-media, wechat moments, Weibo, etc.)	Master degree or above	Y	N	N	N
1000	2021/11/19 9:04:01	45s	WeChat	N/A	223.104.247.44(Hangzhou, Zhejiang)	mother	30years old and above	N	Eastern China	female	3-8years old	Y	One	Hesitate	Hesitate	Y	Both	150000-500000RMB	News	Bachelor degree	Y	N	N	Y
1001	2021/11/19 9:04:05	49s	WeChat	N/A	125.122.218.85(Hangzhou, Zhejiang)	mother	30years old and above	N	Eastern China	female	9-12years old	Y	Two	Positive	Positive	Y	Social health insurance	More than 500000	School	Bachelor degree	Y	N	N	N
1002	2021/11/19 9:04:07	57s	WeChat	N/A	180.157.248.35(Shanghai)	father	30years old and above	N	Eastern China	female	0-2years old	N	One	Positive	Positive	N	Social health insurance	0-20000RMB	Communities and units	Bachelor degree	Y	N	N	Y
1003	2021/11/19 9:04:11	53s	WeChat	N/A	180.157.248.35(Shanghai)	mother	18-29years old	N	Eastern China	male	0-2years old	N	One	Positive	Positive	N	Social health insurance	150000-500000RMB	Communities and units	Bachelor degree	Y	N	N	N
1004	2021/11/19 9:04:23	83s	WeChat	N/A	36.20.92.253(Hangzhou, Zhejiang)	mother	30years old and above	Y	Eastern China	male	9-12years old	N	Two	Positive	Positive	Y	Social health insurance	150000-500000RMB	Communities and units	Bachelor degree	Y	N	N	Y
1005	2021/11/19 9:04:49	67s	WeChat	N/A	223.104.159.178(Hangzhou, Zhejiang)	father	30years old and above	N	Eastern China	male	9-12years old	Y	Two	Positive	Positive	Y	Social health insurance	50000-150000RMB	News	Junior college	Y	N	N	N
1006	2021/11/19 9:05:59	66s	WeChat	N/A	223.104.246.160(Hangzhou, Zhejiang)	father	30years old and above	N	Eastern China	female	9-12years old	Y	Two	Positive	Positive	N	Both	150000-500000RMB	News	Master degree or above	Y	N	Y	Y
1007	2021/11/19 9:06:12	53s	WeChat	N/A	125.122.219.150(Hangzhou, Zhejiang)	mother	30years old and above	Y	Eastern China	female	3-8years old	Y	One	Refuse	Refuse	Y	Both	150000-500000RMB	Network (including we-media, wechat moments, Weibo, etc.)	Bachelor degree	N	N	N	Y
1008	2021/11/19 9:07:56	168s	WeChat	N/A	211.90.236.199(Hangzhou, Zhejiang)	mother	30years old and above	N	Eastern China	male	9-12years old	N	Two	Positive	Positive	N	Social health insurance	150000-500000RMB	News	Junior college	Y	N	N	Y
1009	2021/11/19 9:08:04	67s	WeChat	N/A	115.238.248.226(Lishui, Zhejiang)	mother	30years old and above	N	Eastern China	female	3-8years old	Y	One	Positive	Positive	N	Social health insurance	150000-500000RMB	School	Bachelor degree	Y	N	Y	Y
1010	2021/11/19 9:08:41	1976s	WeChat	N/A	36.17.237.13(Hangzhou, Zhejiang)	mother	30years old and above	Y	Eastern China	male	3-8years old	Y	Two	Positive	Delay	Y	Both	50000-150000RMB	Network (including we-media, wechat moments, Weibo, etc.)	Bachelor degree	Y	N	N	Y
1011	2021/11/19 9:09:07	59s	WeChat	N/A	122.234.156.12(Hangzhou, Zhejiang)	mother	18-29years old	N	Eastern China	female	13-17years old	Y	One	Positive	Positive	N	Social health insurance	50000-150000RMB	News	Bachelor degree	Y	N	N	N
1012	2021/11/19 9:09:37	51s	WeChat	N/A	223.104.246.50(Hangzhou, Zhejiang)	father	30years old and above	N	Eastern China	female	9-12years old	Y	One	Positive	Positive	N	Social health insurance	150000-500000RMB	News	Bachelor degree	Y	Y	N	N
1013	2021/11/19 9:10:24	58s	WeChat	N/A	180.164.62.95(Shanghai)	mother	30years old and above	N	Eastern China	female	13-17years old	N	Three or more	Hesitate	Hesitate	N	Both	150000-500000RMB	School	Bachelor degree	Y	N	N	Y
1014	2021/11/19 9:11:07	51s	WeChat	N/A	220.249.162.175(Fuzhou, Fujian)	father	18-29years old	N	Eastern China	male	0-2years old	Y	One	Positive	Positive	N	Social health insurance	150000-500000RMB	Network (including we-media, wechat moments, Weibo, etc.)	Bachelor degree	Y	N	N	N
1015	2021/11/19 9:11:33	68s	WeChat	N/A	223.104.244.152(Hangzhou, Zhejiang)	mother	30years old and above	Y	Eastern China	male	9-12years old	Y	One	Positive	Positive	N	Both	150000-500000RMB	School	Bachelor degree	Y	Y	N	N
1016	2021/11/19 9:11:45	101s	WeChat	N/A	220.184.31.107(Hangzhou, Zhejiang)	mother	30years old and above	N	Eastern China	male	3-8years old	Y	One	Positive	Positive	N	Commercial insurance	More than 500000	School	Bachelor degree	Y	N	N	N
1017	2021/11/19 9:12:07	41s	WeChat	N/A	112.17.247.49(Unknown,Zhejiang)	father	30years old and above	N	Eastern China	male	13-17years old	Y	One	Positive	Positive	N	Both	150000-500000RMB	Communities and units	Bachelor degree	Y	N	N	N
1018	2021/11/19 9:12:57	44s	WeChat	N/A	220.178.50.171(Hefei, Anhui)	mother	18-29years old	N	Central China	female	0-2years old	Y	One	Positive	Positive	N	Social health insurance	150000-500000RMB	School	Master degree or above	Y	N	N	Y
1019	2021/11/19 9:14:00	53s	WeChat	N/A	124.160.212.181(Jiaxing,Zhejiang )	mother	18-29years old	N	Eastern China	male	0-2years old	Y	One	Positive	Positive	N	Social health insurance	50000-150000RMB	Network (including we-media, wechat moments, Weibo, etc.)	Bachelor degree	Y	N	N	Y
1020	2021/11/19 9:14:01	57s	WeChat	N/A	115.205.119.215(Hangzhou, Zhejiang)	mother	18-29years old	N	Eastern China	female	0-2years old	Y	One	Positive	Positive	N	Social health insurance	50000-150000RMB	Other	Junior college	Y	N	N	Y
1021	2021/11/19 9:14:05	70s	WeChat	N/A	60.191.15.164(Hangzhou, Zhejiang)	mother	30years old and above	N	Eastern China	female	9-12years old	Y	Two	Positive	Positive	N	Commercial insurance	50000-150000RMB	School	Bachelor degree	Y	N	Y	N
1022	2021/11/19 9:14:49	103s	WeChat	N/A	124.160.215.129(Hangzhou, Zhejiang)	mother	30years old and above	Y	Central China	female	9-12years old	Y	Two	Positive	Positive	N	Social health insurance	More than 500000	School	Middle and high schools	Y	N	N	N
1023	2021/11/19 9:15:49	84s	WeChat	N/A	60.191.113.66(Hangzhou, Zhejiang)	father	30years old and above	N	Eastern China	female	13-17years old	Y	One	Positive	Positive	N	Commercial insurance	150000-500000RMB	Communities and units	Master degree or above	Y	N	N	N
1024	2021/11/19 9:16:00	74s	WeChat	N/A	120.243.67.97(Bozhou,Anhui)	mother	30years old and above	N	Central China	female	3-8years old	Y	One	Positive	Positive	N	Both	50000-150000RMB	School	Junior college	Y	N	N	N
1025	2021/11/19 9:16:19	106s	WeChat	N/A	60.177.251.143(Hangzhou, Zhejiang)	mother	30years old and above	N	Eastern China	male	0-2years old	N	One	Positive	Positive	N	Social health insurance	50000-150000RMB	Network (including we-media, wechat moments, Weibo, etc.)	Bachelor degree	Y	N	N	Y
1026	2021/11/19 9:16:19	55s	WeChat	N/A	223.104.165.234(Hangzhou, Zhejiang)	mother	30years old and above	Y	Eastern China	male	3-8years old	Y	Two	Positive	Positive	Y	Social health insurance	50000-150000RMB	Network (including we-media, wechat moments, Weibo, etc.)	Bachelor degree	Y	N	N	N
1027	2021/11/19 9:16:32	101s	WeChat	N/A	144.12.242.72(Binzhou,Shandong)	father	30years old and above	N	Central China	male	3-8years old	N	One	Positive	Positive	N	Social health insurance	150000-500000RMB	News	Bachelor degree	Y	N	Y	N
1028	2021/11/19 9:16:46	130s	WeChat	N/A	60.186.240.238(Hangzhou, Zhejiang)	mother	30years old and above	N	Central China	male	9-12years old	Y	Two	Positive	Positive	Y	Both	50000-150000RMB	School	Middle and high schools	Y	N	N	Y
1029	2021/11/19 9:17:58	216s	WeChat	N/A	60.166.5.149(Hefei, Anhui)	father	30years old and above	N	Western China	male	3-8years old	Y	One	Positive	Positive	N	None	50000-150000RMB	School	Bachelor degree	Y	N	Y	Y
1030	2021/11/19 9:19:26	77s	WeChat	N/A	60.186.141.144(Hangzhou, Zhejiang)	mother	30years old and above	N	Eastern China	female	13-17years old	Y	One	Positive	Positive	N	Social health insurance	50000-150000RMB	Network (including we-media, wechat moments, Weibo, etc.)	Junior college	Y	N	N	Y
1031	2021/11/19 9:19:48	75s	WeChat	N/A	36.57.133.241(Hefei, Anhui)	mother	30years old and above	N	Eastern China	female	3-8years old	Y	One	Positive	Positive	Y	Social health insurance	50000-150000RMB	Network (including we-media, wechat moments, Weibo, etc.)	Junior college	Y	N	N	Y
1032	2021/11/19 9:19:55	57s	WeChat	N/A	36.28.194.86(Hangzhou, Zhejiang)	father	30years old and above	N	Eastern China	female	9-12years old	Y	One	Positive	Positive	N	Social health insurance	More than 500000	Network (including we-media, wechat moments, Weibo, etc.)	Master degree or above	Y	N	N	N
1033	2021/11/19 9:23:37	80s	WeChat	N/A	36.35.164.216(Bozhou,Anhui)	father	30years old and above	N	Central China	male	3-8years old	N	One	Refuse	Refuse	Y	Both	50000-150000RMB	School	Bachelor degree	N	N	N	N
1034	2021/11/19 9:23:48	528s	WeChat	N/A	223.104.247.4(Hangzhou, Zhejiang)	mother	30years old and above	N	Eastern China	female	3-8years old	Y	One	Positive	Positive	N	Both	50000-150000RMB	School	Bachelor degree	Y	N	N	N
1035	2021/11/19 9:25:12	77s	WeChat	N/A	223.104.247.4(Hangzhou, Zhejiang)	mother	30years old and above	N	Eastern China	female	3-8years old	Y	One	Positive	Positive	N	Both	50000-150000RMB	School	Bachelor degree	Y	N	N	N
1036	2021/11/19 9:25:33	759s	WeChat	N/A	223.104.247.109(Hangzhou, Zhejiang)	mother	30years old and above	N	Eastern China	female	3-8years old	Y	Two	Hesitate	Hesitate	Y	Both	150000-500000RMB	Communities and units	Bachelor degree	Y	N	Y	Y
1037	2021/11/19 9:25:55	37s	WeChat	N/A	223.104.247.4(Hangzhou, Zhejiang)	mother	30years old and above	N	Eastern China	female	3-8years old	Y	One	Positive	Positive	N	Both	50000-150000RMB	School	Bachelor degree	Y	N	N	N
1038	2021/11/19 9:26:31	46s	WeChat	N/A	210.3.253.190(Unknown,Hong Kong )	mother	30years old and above	N	Eastern China	female	3-8years old	Y	One	Positive	Positive	N	Social health insurance	150000-500000RMB	News	Master degree or above	Y	N	N	Y
1039	2021/11/19 9:28:14	55s	WeChat	N/A	112.10.97.146(Hangzhou, Zhejiang)	father	30years old and above	N	Eastern China	female	9-12years old	Y	Two	Positive	Positive	N	Social health insurance	150000-500000RMB	News	Bachelor degree	Y	N	Y	N
1040	2021/11/19 9:28:22	75s	WeChat	N/A	112.10.97.146(Hangzhou, Zhejiang)	mother	30years old and above	N	Eastern China	female	0-2years old	Y	One	Positive	Positive	N	None	0-20000RMB	Other	Middle and high schools	Y	N	N	N
1041	2021/11/19 9:29:27	95s	WeChat	N/A	112.17.238.208(Unknown,Zhejiang)	father	30years old and above	N	Eastern China	female	3-8years old	N	One	Positive	Positive	Y	Social health insurance	50000-150000RMB	News	Bachelor degree	Y	N	N	N
1042	2021/11/19 9:29:36	55s	WeChat	N/A	112.10.97.146(Hangzhou, Zhejiang)	mother	30years old and above	N	Eastern China	male	3-8years old	Y	One	Positive	Positive	N	Social health insurance	150000-500000RMB	News	Master degree or above	Y	N	Y	N
1043	2021/11/19 9:32:30	118s	WeChat	N/A	223.104.163.213(Taizhou, Zhejiang)	father	30years old and above	N	Eastern China	female	0-2years old	Y	Two	Positive	Positive	Y	Social health insurance	50000-150000RMB	Communities and units	Junior college	Y	N	Y	N
1044	2021/11/19 9:33:44	75s	WeChat	N/A	120.199.156.108(Jiaxing,Zhejiang )	mother	30years old and above	N	Central China	male	13-17years old	N	One	Positive	Positive	Y	Social health insurance	50000-150000RMB	Communities and units	Middle and high schools	Y	Y	N	N
1045	2021/11/19 9:34:08	131s	WeChat	N/A	114.82.109.98(Shanghai)	father	30years old and above	N	Central China	male	3-8years old	Y	One	Positive	Positive	N	Social health insurance	150000-500000RMB	School	Middle and high schools	Y	N	N	Y
1046	2021/11/19 9:38:30	63s	WeChat	N/A	112.17.247.71(Unknown,Zhejiang)	mother	30years old and above	N	Eastern China	male	3-8years old	Y	Two	Positive	Positive	N	Both	More than 500000	School	Bachelor degree	Y	N	N	Y
1047	2021/11/19 9:38:31	90s	WeChat	N/A	223.64.20.83(Suzhou, Jiangsu)	mother	30years old and above	N	Eastern China	female	13-17years old	Y	Three or more	Positive	Positive	Y	Social health insurance	0-20000RMB	Network (including we-media, wechat moments, Weibo, etc.)	Middle and high schools	Y	N	N	N
1048	2021/11/19 9:39:02	128s	WeChat	N/A	122.227.121.3(Taizhou, Zhejiang)	mother	30years old and above	N	Eastern China	female	9-12years old	Y	One	Positive	Positive	N	Social health insurance	20000-50000RMB	News	Middle and high schools	Y	N	N	N
1049	2021/11/19 9:39:50	114s	WeChat	N/A	58.100.2.113(Hangzhou, Zhejiang)	mother	30years old and above	N	Eastern China	female	13-17years old	N	One	Positive	Positive	N	Social health insurance	150000-500000RMB	News	Junior college	Y	Y	N	N
1050	2021/11/19 9:40:23	82s	WeChat	N/A	223.104.165.202(Hangzhou, Zhejiang)	father	30years old and above	N	Eastern China	female	9-12years old	Y	Two	Positive	Positive	N	Social health insurance	50000-150000RMB	News	Bachelor degree	Y	N	N	Y
1051	2021/11/19 9:41:23	96s	WeChat	N/A	36.28.178.36(Hangzhou, Zhejiang)	mother	30years old and above	Y	Central China	female	0-2years old	N	One	Positive	Positive	Y	Social health insurance	50000-150000RMB	News	Junior college	Y	N	N	Y
1052	2021/11/19 9:42:30	336s	WeChat	N/A	112.17.247.103(Unknown,Zhejiang)	mother	30years old and above	Y	Eastern China	male	3-8years old	Y	Two	Positive	Positive	N	Both	50000-150000RMB	School	Bachelor degree	Y	N	N	N
1053	2021/11/19 9:44:21	78s	WeChat	N/A	211.138.116.189(Hangzhou, Zhejiang)	father	30years old and above	N	Eastern China	male	0-2years old	Y	One	Positive	Positive	N	Commercial insurance	150000-500000RMB	Network (including we-media, wechat moments, Weibo, etc.)	Bachelor degree	Y	N	N	N
1054	2021/11/19 9:45:20	74s	WeChat	N/A	115.205.137.37(Hangzhou, Zhejiang)	mother	30years old and above	N	Eastern China	male	9-12years old	N	Two	Refuse	Hesitate	Y	Commercial insurance	50000-150000RMB	School	Bachelor degree	Y	N	N	N
1055	2021/11/19 9:47:18	113s	WeChat	N/A	58.101.156.198(Hangzhou, Zhejiang)	mother	30years old and above	N	Eastern China	male	3-8years old	Y	Two	Positive	Positive	N	Social health insurance	50000-150000RMB	Communities and units	Junior college	Y	N	Y	N
1056	2021/11/19 9:50:42	53s	WeChat	N/A	112.17.247.5(Unknown,Zhejiang)	father	30years old and above	Y	Eastern China	male	9-12years old	Y	Two	Hesitate	Positive	Y	Both	150000-500000RMB	School	Bachelor degree	Y	N	N	N
1057	2021/11/19 9:50:51	84s	WeChat	N/A	211.138.116.35(Hangzhou, Zhejiang)	mother	30years old and above	N	Eastern China	female	3-8years old	Y	Two	Positive	Positive	N	Both	50000-150000RMB	News	Junior college	Y	N	N	N
1058	2021/11/19 9:54:09	104s	WeChat	N/A	60.177.235.53(Hangzhou, Zhejiang)	mother	30years old and above	N	Eastern China	male	9-12years old	N	Two	Positive	Hesitate	Y	Both	0-20000RMB	Network (including we-media, wechat moments, Weibo, etc.)	Bachelor degree	Y	N	N	N
1059	2021/11/19 9:56:24	62s	WeChat	N/A	36.18.170.171(Hangzhou, Zhejiang)	mother	30years old and above	Y	Eastern China	female	9-12years old	Y	One	Hesitate	Hesitate	Y	Both	More than 500000	School	Bachelor degree	Y	N	N	N
1060	2021/11/19 9:56:30	162s	WeChat	N/A	115.202.86.35(Taizhou, Zhejiang)	father	30years old and above	Y	Eastern China	male	9-12years old	Y	One	Positive	Positive	N	Both	150000-500000RMB	School	Junior college	Y	N	Y	N
1061	2021/11/19 9:57:12	65s	WeChat	N/A	122.234.240.241(Hangzhou, Zhejiang)	mother	30years old and above	N	Eastern China	male	9-12years old	Y	Two	Positive	Positive	N	Both	More than 500000	News	Junior college	Y	Y	N	Y
1062	2021/11/19 10:02:27	100s	WeChat	N/A	39.182.25.157(Hangzhou, Zhejiang)	father	30years old and above	Y	Eastern China	female	3-8years old	Y	One	Refuse	Delay	Y	Social health insurance	150000-500000RMB	Network (including we-media, wechat moments, Weibo, etc.)	Bachelor degree	N	N	Y	Y
1063	2021/11/19 10:05:14	135s	WeChat	N/A	39.183.38.3(Hangzhou, Zhejiang)	mother	30years old and above	Y	Eastern China	male	0-2years old	N	One	Positive	Hesitate	Y	None	50000-150000RMB	News	Bachelor degree	Y	N	N	Y
1064	2021/11/19 10:21:00	62s	WeChat	N/A	36.24.147.152(Hangzhou, Zhejiang)	father	18-29years old	Y	Eastern China	female	3-8years old	Y	One	Positive	Hesitate	Y	Both	50000-150000RMB	School	Junior college	Y	N	N	N
1065	2021/11/19 10:33:15	59s	WeChat	N/A	49.69.219.19(Yancheng, Jiangsu)	father	30years old and above	N	Eastern China	male	9-12years old	Y	One	Positive	Positive	N	Social health insurance	50000-150000RMB	Network (including we-media, wechat moments, Weibo, etc.)	Junior college	Y	N	Y	N
1066	2021/11/19 10:36:48	63s	WeChat	N/A	36.24.75.83(Hangzhou, Zhejiang)	father	30years old and above	N	Central China	male	9-12years old	Y	Two	Positive	Positive	N	Social health insurance	More than 500000	School	Bachelor degree	Y	N	N	N
1067	2021/11/19 10:40:02	90s	WeChat	N/A	223.104.213.98(Shanghai)	father	30years old and above	N	Eastern China	female	9-12years old	Y	One	Hesitate	Delay	Y	Both	150000-500000RMB	School	Master degree or above	Y	N	Y	Y
1068	2021/11/19 10:49:32	286s	WeChat	N/A	36.19.57.15(Hangzhou, Zhejiang)	father	30years old and above	N	Eastern China	male	9-12years old	Y	One	Positive	Positive	N	Social health insurance	50000-150000RMB	School	Bachelor degree	Y	N	N	N
1069	2021/11/19 11:10:51	61s	WeChat	N/A	125.120.198.39(Hangzhou, Zhejiang)	mother	30years old and above	Y	Eastern China	male	3-8years old	Y	One	Hesitate	Hesitate	N	Both	150000-500000RMB	School	Bachelor degree	Y	Y	Y	Y
1070	2021/11/19 11:16:51	99s	WeChat	N/A	101.84.52.133(Shanghai)	mother	30years old and above	Y	Eastern China	male	0-2years old	N	One	Positive	Hesitate	Y	Commercial insurance	0-20000RMB	News	Bachelor degree	Y	N	N	N
1071	2021/11/19 11:29:31	75s	WeChat	N/A	112.17.241.51(Unknown,Zhejiang)	mother	30years old and above	N	Central China	female	13-17years old	Y	One	Positive	Positive	Y	Social health insurance	50000-150000RMB	Other	Junior college	Y	N	Y	Y
1072	2021/11/19 11:43:00	41s	WeChat	N/A	125.120.198.39(Hangzhou, Zhejiang)	mother	30years old and above	Y	Eastern China	male	3-8years old	Y	One	Hesitate	Hesitate	N	Both	150000-500000RMB	School	Bachelor degree	Y	Y	Y	Y
1073	2021/11/19 11:47:26	100s	WeChat	N/A	182.239.87.23(Unknown,Hong Kong )	mother	30years old and above	N	Hong Kong, Macao and Taiwan	female	9-12years old	Y	Two	Hesitate	Hesitate	N	Commercial insurance	150000-500000RMB	Other	Junior college	Y	N	N	Y
1074	2021/11/19 11:47:59	100s	WeChat	N/A	183.129.195.110(Hangzhou, Zhejiang)	mother	30years old and above	N	Eastern China	male	0-2years old	N	One	Delay	Delay	Y	Both	150000-500000RMB	Communities and units	Bachelor degree	Y	N	N	N
1075	2021/11/19 11:48:07	122s	WeChat	N/A	112.17.236.242(Unknown,Zhejiang)	mother	18-29years old	N	Eastern China	male	0-2years old	N	One	Positive	Positive	N	Social health insurance	150000-500000RMB	Communities and units	Bachelor degree	Y	N	Y	Y
1076	2021/11/19 11:53:17	100s	WeChat	N/A	112.17.247.202(Unknown,Zhejiang)	mother	30years old and above	Y	Eastern China	male	3-8years old	Y	One	Positive	Positive	N	Social health insurance	150000-500000RMB	School	Bachelor degree	Y	N	Y	N
1077	2021/11/19 11:55:35	334s	WeChat	N/A	220.180.97.72(Bozhou,Anhui)	mother	30years old and above	N	Central China	male	3-8years old	N	Three or more	Refuse	Hesitate	Y	None	50000-150000RMB	Network (including we-media, wechat moments, Weibo, etc.)	Junior college	Y	N	Y	N
1078	2021/11/19 11:55:48	61s	WeChat	N/A	39.144.38.96(Hefei, Anhui)	mother	30years old and above	N	Eastern China	male	13-17years old	Y	One	Positive	Positive	N	Social health insurance	150000-500000RMB	Communities and units	Bachelor degree	Y	N	Y	Y
1079	2021/11/19 12:08:46	59s	WeChat	N/A	183.128.21.70(Hangzhou, Zhejiang)	father	30years old and above	N	Eastern China	male	0-2years old	N	One	Refuse	Refuse	Y	Social health insurance	150000-500000RMB	Communities and units	Bachelor degree	Y	N	Y	Y
1080	2021/11/19 12:16:00	54s	WeChat	N/A	36.23.93.42(Hangzhou, Zhejiang)	mother	30years old and above	N	Eastern China	male	13-17years old	Y	One	Positive	Positive	N	Social health insurance	50000-150000RMB	News	Bachelor degree	Y	N	N	Y
1081	2021/11/19 12:17:11	53s	WeChat	N/A	36.18.173.238(Hangzhou, Zhejiang)	mother	30years old and above	N	Central China	female	3-8years old	Y	One	Positive	Positive	N	Social health insurance	150000-500000RMB	School	Bachelor degree	Y	N	N	N
1082	2021/11/19 12:23:57	88s	WeChat	N/A	120.243.81.110(Bozhou,Anhui)	father	30years old and above	N	Central China	male	3-8years old	Y	Three or more	Positive	Positive	N	Social health insurance	50000-150000RMB	Network (including we-media, wechat moments, Weibo, etc.)	Middle and high schools	Y	N	N	N
1083	2021/11/19 12:34:43	130s	WeChat	N/A	125.127.61.176(Taizhou, Zhejiang)	mother	30years old and above	N	Eastern China	male	0-2years old	N	One	Positive	Positive	N	None	0-20000RMB	Other	Middle and high schools	N	N	N	N
1084	2021/11/19 12:37:11	217s	WeChat	N/A	223.104.165.195(Hangzhou, Zhejiang)	mother	18-29years old	Y	Eastern China	male	0-2years old	Y	One	Hesitate	Hesitate	Y	Social health insurance	150000-500000RMB	News	Junior college	N	N	Y	N
1085	2021/11/19 12:39:05	48s	WeChat	N/A	223.104.165.225(Hangzhou, Zhejiang)	father	30years old and above	N	Eastern China	female	3-8years old	Y	One	Positive	Positive	N	Both	150000-500000RMB	School	Bachelor degree	Y	Y	N	Y
1086	2021/11/19 12:39:09	55s	WeChat	N/A	122.224.74.234(Hangzhou, Zhejiang)	father	18-29years old	N	Eastern China	female	3-8years old	Y	One	Positive	Positive	Y	Social health insurance	More than 500000	Communities and units	Master degree or above	Y	N	N	Y
1087	2021/11/19 12:40:22	80s	WeChat	N/A	112.17.240.174(Unknown,Zhejiang)	father	30years old and above	N	Eastern China	male	9-12years old	Y	One	Positive	Positive	N	Both	150000-500000RMB	News	Bachelor degree	Y	N	N	Y
1088	2021/11/19 12:40:23	58s	WeChat	N/A	223.104.165.8(Hangzhou, Zhejiang)	father	30years old and above	N	Eastern China	male	3-8years old	N	One	Positive	Positive	N	Both	More than 500000	School	Junior college	N	N	N	Y
1089	2021/11/19 12:45:54	37s	WeChat	N/A	221.218.220.63(Beijng)	father	30years old and above	N	Eastern China	male	3-8years old	Y	One	Positive	Positive	N	Social health insurance	0-20000RMB	Communities and units	Bachelor degree	Y	N	N	N
1090	2021/11/19 12:45:55	47s	WeChat	N/A	36.17.38.236(Hangzhou, Zhejiang)	father	30years old and above	Y	Eastern China	male	3-8years old	Y	One	Positive	Delay	Y	Social health insurance	50000-150000RMB	News	Bachelor degree	Y	N	Y	N
1091	2021/11/19 12:45:58	35s	WeChat	N/A	112.97.210.190(Dongguan,Guangdong)	father	18-29years old	N	Eastern China	male	13-17years old	Y	One	Positive	Positive	Y	Social health insurance	50000-150000RMB	School	Bachelor degree	Y	N	N	N
1092	2021/11/19 12:46:37	40s	WeChat	N/A	103.3.96.36(Tianjin)	father	30years old and above	N	Western China	male	9-12years old	N	One	Positive	Positive	N	Commercial insurance	150000-500000RMB	News	Bachelor degree	Y	N	N	N
1093	2021/11/19 12:47:00	88s	WeChat	N/A	113.77.224.122(Dongguan,Guangdong)	father	30years old and above	N	Central China	male	9-12years old	Y	One	Hesitate	Refuse	Y	None	20000-50000RMB	School	Middle and high schools	Y	Y	N	Y
1094	2021/11/19 12:47:37	37s	WeChat	N/A	223.104.212.118(Shanghai)	father	18-29years old	N	Eastern China	male	0-2years old	Y	One	Positive	Positive	N	Social health insurance	More than 500000	News	Junior college	Y	N	N	N
1095	2021/11/19 12:47:48	22s	WeChat	N/A	111.19.73.236(Yulin, Shaanxi)	father	18-29years old	Y	Eastern China	male	3-8years old	Y	Two	Hesitate	Refuse	Y	Commercial insurance	20000-50000RMB	Communities and units	Bachelor degree	Y	Y	Y	Y
1096	2021/11/19 12:49:15	23s	WeChat	N/A	223.88.65.255(Zhengzhou, Henan)	mother	30years old and above	Y	Western China	male	3-8years old	N	One	Positive	Hesitate	N	Commercial insurance	50000-150000RMB	Network (including we-media, wechat moments, Weibo, etc.)	Junior college	Y	N	Y	N
1097	2021/11/19 12:49:19	44s	WeChat	N/A	117.136.12.196(Shenzhen, Guangdong)	father	18-29years old	N	Western China	male	0-2years old	N	Two	Delay	Refuse	Y	Commercial insurance	150000-500000RMB	Network (including we-media, wechat moments, Weibo, etc.)	Master degree or above	N	Y	N	N
1098	2021/11/19 12:49:31	31s	WeChat	N/A	117.136.31.208(Foshan, Guangdong)	father	18-29years old	N	Eastern China	female	3-8years old	N	Two	Hesitate	Positive	N	Both	More than 500000	Network (including we-media, wechat moments, Weibo, etc.)	Master degree or above	Y	Y	Y	N
1099	2021/11/19 12:49:45	44s	WeChat	N/A	106.224.207.86(Nanchang, Jiangxi)	father	30years old and above	N	Eastern China	male	0-2years old	Y	One	Positive	Positive	Y	Social health insurance	50000-150000RMB	Communities and units	Bachelor degree	Y	N	N	N
1100	2021/11/19 12:49:51	78s	WeChat	N/A	223.101.89.31(Shenyang,Liaoning)	father	30years old and above	N	Eastern China	female	13-17years old	Y	One	Positive	Positive	Y	Social health insurance	0-20000RMB	News	Master degree or above	Y	N	N	N
1101	2021/11/19 12:50:15	33s	WeChat	N/A	121.34.33.84(Shenzhen, Guangdong)	father	30years old and above	N	Eastern China	male	0-2years old	N	One	Positive	Positive	N	None	50000-150000RMB	News	Junior college	Y	N	N	N
1102	2021/11/19 12:53:40	58s	WeChat	N/A	220.202.211.219(Changsha, Hunan)	father	18-29years old	N	Central China	male	0-2years old	Y	One	Positive	Positive	N	Social health insurance	More than 500000	Other	Junior college	Y	N	Y	N
1103	2021/11/19 12:55:34	58s	WeChat	N/A	14.30.158.12(Guangzhou,Guangdong)	father	18-29years old	N	Eastern China	male	13-17years old	Y	Two	Positive	Positive	Y	Social health insurance	0-20000RMB	News	Bachelor degree	Y	N	N	N
1104	2021/11/19 12:55:49	57s	WeChat	N/A	61.130.147.66(Jinhua,Zhejiang )	father	30years old and above	N	Eastern China	female	3-8years old	Y	One	Hesitate	Hesitate	Y	Social health insurance	More than 500000	School	Bachelor degree	Y	N	N	Y
1105	2021/11/19 12:57:41	88s	WeChat	N/A	112.10.251.91(Hangzhou, Zhejiang)	father	30years old and above	Y	Eastern China	female	3-8years old	Y	Two	Positive	Positive	N	Social health insurance	150000-500000RMB	News	Junior college	Y	N	Y	Y
1106	2021/11/19 12:58:09	79s	WeChat	N/A	124.160.213.178(Hangzhou, Zhejiang)	father	30years old and above	Y	Eastern China	female	3-8years old	Y	One	Hesitate	Hesitate	N	Social health insurance	150000-500000RMB	School	Bachelor degree	Y	N	N	N
1107	2021/11/19 12:59:07	54s	WeChat	N/A	223.104.159.139(Hangzhou, Zhejiang)	mother	18-29years old	Y	Eastern China	male	3-8years old	Y	One	Positive	Hesitate	N	Both	150000-500000RMB	News	Bachelor degree	Y	N	N	Y
1108	2021/11/19 12:59:12	36s	WeChat	N/A	124.160.214.177(Hangzhou, Zhejiang)	father	30years old and above	N	Eastern China	female	3-8years old	Y	One	Hesitate	Hesitate	Y	Social health insurance	More than 500000	News	Bachelor degree	Y	N	Y	Y
1109	2021/11/19 12:59:25	30s	WeChat	N/A	117.136.34.47(Guangzhou,Guangdong)	father	18-29years old	Y	Western China	male	0-2years old	Y	One	Positive	Positive	Y	Social health insurance	50000-150000RMB	News	Middle and high schools	Y	N	Y	N
1110	2021/11/19 12:59:48	85s	WeChat	N/A	223.104.189.138(Jinan,Shandong)	father	30years old and above	N	Eastern China	female	3-8years old	Y	One	Delay	Delay	Y	Social health insurance	50000-150000RMB	News	Bachelor degree	Y	N	Y	Y
1111	2021/11/19 13:01:11	186s	WeChat	N/A	183.159.38.80(Hangzhou, Zhejiang)	mother	30years old and above	N	Eastern China	male	9-12years old	Y	Two	Positive	Positive	N	Social health insurance	0-20000RMB	School	Middle and high schools	Y	N	N	N
1112	2021/11/19 13:01:38	31s	WeChat	N/A	106.84.137.41(Chongqing)	father	18-29years old	N	Eastern China	male	3-8years old	Y	One	Positive	Positive	N	Social health insurance	0-20000RMB	School	Master degree or above	Y	N	N	N
1113	2021/11/19 13:01:55	72s	WeChat	N/A	218.75.47.210(Hangzhou, Zhejiang)	father	30years old and above	N	Eastern China	male	13-17years old	Y	One	Positive	Positive	Y	Both	150000-500000RMB	Communities and units	Master degree or above	Y	N	N	Y
1114	2021/11/19 13:05:01	56s	WeChat	N/A	112.17.241.142(Unknown,Zhejiang)	father	30years old and above	N	Central China	female	3-8years old	Y	One	Positive	Positive	N	Social health insurance	More than 500000	Communities and units	Junior college	Y	N	N	N
1115	2021/11/19 13:11:05	64s	WeChat	N/A	223.104.165.236(Hangzhou, Zhejiang)	father	30years old and above	N	Eastern China	male	13-17years old	Y	One	Positive	Positive	Y	Both	150000-500000RMB	News	Master degree or above	Y	N	N	N
1116	2021/11/19 13:11:07	57s	WeChat	N/A	113.103.3.110(Guangzhou,Guangdong)	father	18-29years old	N	Eastern China	male	0-2years old	N	One	Positive	Positive	N	Social health insurance	More than 500000	News	Middle and high schools	Y	N	N	N
1117	2021/11/19 13:13:10	24s	WeChat	N/A	119.115.15.153(Liaoyang,Liaoning)	father	18-29years old	N	Eastern China	female	0-2years old	Y	Two	Hesitate	Positive	N	Commercial insurance	20000-50000RMB	News	Master degree or above	Y	N	Y	N
1118	2021/11/19 13:21:53	30s	WeChat	N/A	122.243.35.196(Jinhua,Zhejiang )	mother	30years old and above	N	Eastern China	male	3-8years old	Y	Two	Hesitate	Hesitate	N	Commercial insurance	150000-500000RMB	School	Bachelor degree	N	N	N	Y
1119	2021/11/19 13:24:15	80s	WeChat	N/A	60.191.0.170(Hangzhou, Zhejiang)	father	30years old and above	Y	Eastern China	female	3-8years old	N	One	Refuse	Refuse	Y	Social health insurance	150000-500000RMB	Other	Bachelor degree	Y	N	N	N
1120	2021/11/19 13:27:02	56s	WeChat	N/A	115.236.71.68(Hangzhou, Zhejiang)	father	30years old and above	N	Eastern China	male	9-12years old	Y	Two	Positive	Positive	Y	Social health insurance	150000-500000RMB	Communities and units	Bachelor degree	Y	N	Y	N
1121	2021/11/19 13:28:16	58s	WeChat	N/A	36.17.45.143(Hangzhou, Zhejiang)	father	30years old and above	N	Eastern China	male	3-8years old	N	Two	Positive	Positive	N	Both	50000-150000RMB	News	Junior college	Y	N	N	N
1122	2021/11/19 13:32:18	37s	WeChat	N/A	125.119.221.62(Hangzhou, Zhejiang)	father	30years old and above	N	Eastern China	male	9-12years old	Y	One	Positive	Positive	N	Social health insurance	150000-500000RMB	News	Bachelor degree	Y	N	N	N
1123	2021/11/19 13:39:28	50s	WeChat	N/A	114.103.114.1(Huangshan, Anhui)	father	18-29years old	N	Central China	male	0-2years old	Y	One	Positive	Positive	N	Social health insurance	0-20000RMB	News	Junior college	Y	Y	Y	N
1124	2021/11/19 13:45:29	52s	WeChat	N/A	120.239.126.152(Yunfu, Guangdong)	father	18-29years old	Y	Eastern China	male	13-17years old	Y	Two	Positive	Positive	Y	Social health insurance	50000-150000RMB	Network (including we-media, wechat moments, Weibo, etc.)	Master degree or above	Y	N	Y	Y
1125	2021/11/19 14:17:03	3505s	WeChat	N/A	211.138.116.197(Hangzhou, Zhejiang)	mother	30years old and above	N	Eastern China	female	3-8years old	Y	Two	Positive	Positive	Y	Both	150000-500000RMB	School	Bachelor degree	Y	N	Y	Y
1126	2021/11/19 14:37:02	73s	WeChat	N/A	220.180.97.72(Bozhou,Anhui)	mother	30years old and above	N	Central China	female	3-8years old	Y	One	Hesitate	Hesitate	N	Social health insurance	20000-50000RMB	School	Junior college	Y	Y	Y	Y
1127	2021/11/19 14:44:05	71s	WeChat	N/A	60.12.5.242(Hangzhou, Zhejiang)	mother	30years old and above	N	Eastern China	male	3-8years old	Y	Two	Positive	Positive	Y	Both	150000-500000RMB	Communities and units	Master degree or above	Y	N	Y	N
1128	2021/11/19 14:55:55	86s	WeChat	N/A	223.104.165.173(Hangzhou, Zhejiang)	mother	30years old and above	N	Eastern China	female	9-12years old	N	Two	Hesitate	Hesitate	Y	None	50000-150000RMB	Communities and units	Middle and high schools	Y	N	N	N
1129	2021/11/19 14:59:42	65s	WeChat	N/A	121.31.246.147(Nanning, Guangxi)	father	18-29years old	N	Western China	male	0-2years old	Y	One	Positive	Positive	N	Social health insurance	20000-50000RMB	Communities and units	Middle and high schools	Y	N	N	Y
1130	2021/11/19 15:25:23	56s	WeChat	N/A	117.26.20.91(Quanzhou, Fujian)	mother	30years old and above	N	Eastern China	female	9-12years old	N	One	Delay	Positive	Y	Both	150000-500000RMB	News	Bachelor degree	N	N	Y	Y
1131	2021/11/19 15:50:06	190s	WeChat	N/A	112.17.236.124(Unknown,Zhejiang)	mother	30years old and above	N	Eastern China	male	3-8years old	Y	One	Positive	Positive	Y	Social health insurance	150000-500000RMB	School	Bachelor degree	Y	N	N	Y
1132	2021/11/19 15:52:42	62s	WeChat	N/A	113.110.172.246(Shenzhen, Guangdong)	mother	30years old and above	N	Eastern China	male	3-8years old	Y	One	Positive	Positive	N	Social health insurance	50000-150000RMB	Other	Junior college	Y	N	N	N
1133	2021/11/19 16:09:55	29s	WeChat	N/A	117.26.20.91(Quanzhou, Fujian)	father	18-29years old	Y	Central China	male	0-2years old	N	Two	Positive	Positive	Y	Social health insurance	20000-50000RMB	News	Junior college	Y	Y	Y	Y
1134	2021/11/19 16:15:35	58s	WeChat	N/A	112.10.97.146(Hangzhou, Zhejiang)	mother	30years old and above	N	Eastern China	female	3-8years old	Y	One	Positive	Positive	N	Social health insurance	50000-150000RMB	News	Junior college	Y	N	Y	N
1135	2021/11/19 16:16:38	47s	WeChat	N/A	112.10.97.146(Hangzhou, Zhejiang)	father	30years old and above	N	Central China	female	9-12years old	Y	Two	Positive	Positive	N	Social health insurance	50000-150000RMB	News	Junior college	Y	N	N	N
1136	2021/11/19 16:17:47	34s	WeChat	N/A	112.10.97.146(Hangzhou, Zhejiang)	mother	18-29years old	N	Western China	male	9-12years old	Y	One	Positive	Positive	N	Social health insurance	150000-500000RMB	Network (including we-media, wechat moments, Weibo, etc.)	Bachelor degree	Y	N	N	N
1137	2021/11/19 16:19:13	37s	WeChat	N/A	113.110.172.246(Shenzhen, Guangdong)	mother	30years old and above	N	Eastern China	male	3-8years old	Y	One	Positive	Positive	Y	Social health insurance	50000-150000RMB	Other	Junior college	Y	Y	Y	N
1138	2021/11/19 17:19:32	59s	WeChat	N/A	211.90.236.138(Hangzhou, Zhejiang)	father	30years old and above	N	Eastern China	female	3-8years old	Y	One	Positive	Positive	N	Both	150000-500000RMB	School	Bachelor degree	Y	N	N	Y
1139	2021/11/19 17:35:44	68s	WeChat	N/A	117.64.28.232(Hefei, Anhui)	mother	30years old and above	N	Eastern China	male	3-8years old	Y	One	Positive	Positive	N	None	50000-150000RMB	Communities and units	Bachelor degree	Y	N	Y	Y
1140	2021/11/19 17:38:18	279s	WeChat	N/A	120.243.55.201(Bozhou,Anhui)	mother	30years old and above	N	Eastern China	female	3-8years old	Y	Three or more	Positive	Positive	N	None	0-20000RMB	School	Middle and high schools	Y	N	N	N
1141	2021/11/19 17:40:05	134s	WeChat	N/A	120.243.67.106(Bozhou,Anhui)	mother	30years old and above	N	Central China	female	3-8years old	Y	Two	Positive	Positive	N	Social health insurance	0-20000RMB	School	Middle and high schools	Y	N	N	N
1142	2021/11/19 17:40:20	66s	WeChat	N/A	120.243.72.129(Bozhou,Anhui)	father	30years old and above	N	Eastern China	female	3-8years old	Y	One	Positive	Positive	N	Social health insurance	20000-50000RMB	News	Bachelor degree	Y	N	N	N
1143	2021/11/19 17:41:49	132s	WeChat	N/A	117.136.102.65(Hefei, Anhui)	mother	30years old and above	N	Eastern China	female	3-8years old	Y	Two	Positive	Positive	N	Social health insurance	0-20000RMB	School	Middle and high schools	Y	N	N	N
1144	2021/11/19 17:43:12	400s	WeChat	N/A	39.144.35.187(Hefei, Anhui)	mother	30years old and above	N	Central China	male	3-8years old	Y	Two	Positive	Positive	N	Social health insurance	20000-50000RMB	Communities and units	Junior college	Y	N	N	N
1145	2021/11/19 17:43:46	192s	WeChat	N/A	117.70.178.118(Lu'an,Anhui)	mother	30years old and above	N	Central China	female	3-8years old	N	Two	Positive	Positive	N	Social health insurance	50000-150000RMB	School	Bachelor degree	Y	N	N	N
1146	2021/11/19 17:44:31	224s	WeChat	N/A	120.243.69.102(Bozhou,Anhui)	mother	30years old and above	Y	Eastern China	female	3-8years old	Y	Two	Positive	Positive	N	Social health insurance	50000-150000RMB	Communities and units	Bachelor degree	Y	N	N	N
1147	2021/11/19 17:44:35	77s	WeChat	N/A	223.246.70.99(Huainan, Anhui)	mother	30years old and above	N	Eastern China	male	3-8years old	Y	Two	Positive	Positive	N	Social health insurance	0-20000RMB	School	Bachelor degree	Y	N	N	Y
1148	2021/11/19 17:46:18	79s	WeChat	N/A	36.28.150.105(Hangzhou, Zhejiang)	father	30years old and above	N	Eastern China	female	3-8years old	Y	One	Positive	Positive	N	Both	150000-500000RMB	School	Bachelor degree	Y	N	N	Y
1149	2021/11/19 17:46:50	198s	WeChat	N/A	36.4.242.53(Bozhou,Anhui)	mother	30years old and above	N	Eastern China	female	9-12years old	Y	Two	Positive	Positive	N	Social health insurance	50000-150000RMB	School	Junior college	Y	N	N	Y
1150	2021/11/19 17:46:54	140s	WeChat	N/A	120.243.71.14(Bozhou,Anhui)	mother	30years old and above	N	Central China	female	3-8years old	Y	Two	Positive	Positive	N	None	0-20000RMB	School	Middle and high schools	Y	N	N	N
1151	2021/11/19 17:47:15	178s	WeChat	N/A	36.4.198.150(Bozhou,Anhui)	mother	30years old and above	N	Central China	male	3-8years old	Y	Three or more	Positive	Positive	N	None	0-20000RMB	Communities and units	Middle and high schools	Y	N	N	N
1152	2021/11/19 17:47:35	90s	WeChat	N/A	223.215.59.221(Chuzhou,Anhui)	mother	30years old and above	N	Eastern China	male	3-8years old	Y	Two	Positive	Positive	N	Social health insurance	20000-50000RMB	School	Middle and high schools	Y	N	N	N
1153	2021/11/19 17:47:46	77s	WeChat	N/A	114.107.219.31(Lu'an,Anhui)	mother	30years old and above	N	Central China	female	3-8years old	Y	Two	Positive	Positive	N	Social health insurance	20000-50000RMB	Network (including we-media, wechat moments, Weibo, etc.)	Bachelor degree	Y	N	N	N
1154	2021/11/19 17:49:25	155s	WeChat	N/A	114.98.58.178(Bozhou,Anhui)	mother	18-29years old	N	Eastern China	female	3-8years old	N	Two	Delay	Delay	N	Both	20000-50000RMB	Communities and units	Junior college	Y	N	Y	N
1155	2021/11/19 17:50:10	91s	WeChat	N/A	36.4.198.75(Bozhou,Anhui)	mother	30years old and above	N	Central China	male	3-8years old	Y	One	Refuse	Positive	N	None	20000-50000RMB	School	Bachelor degree	Y	N	Y	Y
1156	2021/11/19 17:50:45	69s	WeChat	N/A	39.144.159.187(Chuzhou,Anhui)	mother	30years old and above	N	Eastern China	female	3-8years old	Y	Two	Positive	Positive	N	None	0-20000RMB	Communities and units	Bachelor degree	Y	N	Y	N
1157	2021/11/19 17:51:49	68s	WeChat	N/A	114.105.194.176(Ma'anshan,Anhui)	mother	18-29years old	N	Central China	male	3-8years old	Y	One	Positive	Positive	N	Social health insurance	50000-150000RMB	Network (including we-media, wechat moments, Weibo, etc.)	Middle and high schools	Y	N	N	N
1158	2021/11/19 17:52:25	154s	WeChat	N/A	117.64.8.58(Hefei, Anhui)	mother	30years old and above	N	Central China	female	3-8years old	Y	Two	Positive	Hesitate	N	Social health insurance	20000-50000RMB	School	Bachelor degree	Y	N	N	N
1159	2021/11/19 17:52:29	91s	WeChat	N/A	120.243.71.14(Bozhou,Anhui)	mother	30years old and above	N	Central China	female	3-8years old	Y	Two	Positive	Positive	N	None	0-20000RMB	School	Middle and high schools	Y	N	N	N
1160	2021/11/19 17:53:08	69s	WeChat	N/A	117.136.118.164(Fuyang,Anhui)	father	30years old and above	N	Eastern China	female	9-12years old	Y	Two	Positive	Positive	Y	Social health insurance	50000-150000RMB	Communities and units	Bachelor degree	Y	N	Y	Y
1161	2021/11/19 17:54:24	87s	WeChat	N/A	39.144.35.248(Hefei, Anhui)	father	30years old and above	N	Central China	male	3-8years old	Y	One	Positive	Positive	N	Social health insurance	20000-50000RMB	Other	Junior college	Y	N	Y	N
1162	2021/11/19 17:54:28	243s	WeChat	N/A	36.60.154.72(Suzhou,Anhui)	mother	30years old and above	Y	Central China	male	3-8years old	Y	Three or more	Positive	Positive	Y	Both	20000-50000RMB	School	Junior college	Y	N	N	N
1163	2021/11/19 17:54:43	84s	WeChat	N/A	120.243.66.130(Bozhou,Anhui)	mother	18-29years old	N	Central China	male	3-8years old	Y	Two	Positive	Positive	N	None	0-20000RMB	School	Middle and high schools	Y	N	N	N
1164	2021/11/19 17:55:53	255s	WeChat	N/A	36.4.198.37(Bozhou,Anhui)	father	30years old and above	N	Central China	male	3-8years old	Y	Two	Positive	Positive	N	Social health insurance	50000-150000RMB	Network (including we-media, wechat moments, Weibo, etc.)	Junior college	Y	N	N	N
1165	2021/11/19 17:56:14	84s	WeChat	N/A	114.105.194.67(Ma'anshan,Anhui)	mother	30years old and above	N	Central China	female	3-8years old	Y	Two	Positive	Positive	N	Both	0-20000RMB	School	Middle and high schools	Y	N	N	Y
1166	2021/11/19 17:58:17	80s	WeChat	N/A	117.64.8.58(Hefei, Anhui)	mother	30years old and above	N	Central China	female	3-8years old	Y	Two	Positive	Hesitate	N	Social health insurance	20000-50000RMB	School	Bachelor degree	Y	N	N	Y
1167	2021/11/19 17:59:33	210s	WeChat	N/A	120.243.68.105(Bozhou,Anhui)	mother	30years old and above	N	Central China	male	3-8years old	Y	Two	Positive	Positive	N	Social health insurance	0-20000RMB	Network (including we-media, wechat moments, Weibo, etc.)	Middle and high schools	Y	N	N	N
1168	2021/11/19 17:59:38	61s	WeChat	N/A	39.144.159.191(Chuzhou,Anhui)	father	30years old and above	N	Central China	male	3-8years old	Y	Two	Positive	Positive	N	Social health insurance	20000-50000RMB	Communities and units	Bachelor degree	Y	N	Y	N
1169	2021/11/19 18:01:30	85s	WeChat	N/A	36.61.176.96(Hefei, Anhui)	father	30years old and above	Y	Central China	male	3-8years old	Y	Two	Hesitate	Positive	N	Social health insurance	50000-150000RMB	Network (including we-media, wechat moments, Weibo, etc.)	Master degree or above	Y	N	N	N
1170	2021/11/19 18:06:19	131s	WeChat	N/A	36.4.242.255(Bozhou,Anhui)	father	30years old and above	N	Central China	male	3-8years old	Y	Three or more	Positive	Positive	N	Social health insurance	20000-50000RMB	Communities and units	Junior college	Y	N	N	N
1171	2021/11/19 18:15:25	67s	WeChat	N/A	39.144.159.190(Chuzhou,Anhui)	mother	30years old and above	N	Central China	male	3-8years old	Y	Two	Positive	Positive	N	Social health insurance	50000-150000RMB	News	Bachelor degree	Y	N	N	N
1172	2021/11/19 18:16:31	104s	WeChat	N/A	117.136.116.69(Hefei, Anhui)	mother	30years old and above	N	Central China	male	3-8years old	Y	Two	Positive	Positive	N	Social health insurance	0-20000RMB	School	Junior college	Y	N	N	N
1173	2021/11/19 18:17:05	67s	WeChat	N/A	117.136.117.162(Hefei, Anhui)	mother	18-29years old	Y	Eastern China	female	3-8years old	Y	One	Positive	Positive	Y	Both	20000-50000RMB	News	Bachelor degree	Y	N	Y	N
1174	2021/11/19 18:18:31	517s	WeChat	N/A	114.107.218.53(Lu'an,Anhui)	mother	30years old and above	N	Central China	female	3-8years old	Y	Three or more	Positive	Positive	N	Both	20000-50000RMB	School	Middle and high schools	Y	N	N	N
1175	2021/11/19 18:19:18	56s	WeChat	N/A	117.159.163.130(Jiaozuo, Henan)	father	30years old and above	N	Central China	female	13-17years old	Y	One	Positive	Positive	N	Social health insurance	150000-500000RMB	News	Master degree or above	Y	Y	Y	Y
1176	2021/11/19 18:19:20	18s	WeChat	N/A	115.60.166.144(Zhengzhou, Henan)	father	18-29years old	Y	Eastern China	male	0-2years old	Y	One	Positive	Positive	Y	Social health insurance	0-20000RMB	News	Middle and high schools	Y	Y	Y	Y
1177	2021/11/19 18:19:20	41s	WeChat	N/A	111.34.154.12(Jining,Shandong)	mother	18-29years old	Y	Hong Kong, Macao and Taiwan	male	3-8years old	Y	One	Positive	Positive	Y	Social health insurance	20000-50000RMB	News	Middle and high schools	Y	Y	Y	Y
1178	2021/11/19 18:19:31	44s	WeChat	N/A	113.26.37.16(Luliang, Shanxi)	father	30years old and above	N	Eastern China	male	9-12years old	Y	One	Positive	Positive	Y	Social health insurance	0-20000RMB	News	Middle and high schools	Y	Y	Y	N
1179	2021/11/19 18:19:34	50s	WeChat	N/A	112.39.56.124(Huludao,Liaoning)	mother	18-29years old	N	Central China	female	0-2years old	Y	One	Positive	Positive	N	Commercial insurance	20000-50000RMB	News	Junior college	Y	N	N	N
1180	2021/11/19 18:19:42	59s	WeChat	N/A	222.84.97.206(Liuzhou, Guangxi)	mother	30years old and above	Y	Central China	male	13-17years old	Y	One	Positive	Positive	Y	Commercial insurance	0-20000RMB	Network (including we-media, wechat moments, Weibo, etc.)	Middle and high schools	Y	Y	Y	Y
1181	2021/11/19 18:19:47	65s	WeChat	N/A	124.165.241.146(Luliang, Shanxi)	father	30years old and above	N	Central China	male	13-17years old	Y	Two	Positive	Positive	N	Social health insurance	20000-50000RMB	News	Bachelor degree	Y	N	N	N
1182	2021/11/19 18:19:49	46s	WeChat	N/A	110.7.60.24(Hulun Buir, Inner Mongolia)	mother	30years old and above	N	Western China	female	9-12years old	Y	Two	Delay	Delay	Y	Both	50000-150000RMB	Network (including we-media, wechat moments, Weibo, etc.)	Bachelor degree	Y	Y	Y	Y
1183	2021/11/19 18:19:51	37s	WeChat	N/A	223.10.171.230(Xinzhou, Shanxi)	mother	30years old and above	Y	Central China	male	9-12years old	Y	One	Positive	Positive	Y	Commercial insurance	20000-50000RMB	News	Middle and high schools	Y	Y	Y	Y
1184	2021/11/19 18:19:51	57s	WeChat	N/A	111.30.220.185(Tianjin)	father	30years old and above	N	Eastern China	male	0-2years old	Y	One	Hesitate	Hesitate	Y	Commercial insurance	0-20000RMB	School	Junior college	Y	Y	Y	N
1185	2021/11/19 18:20:04	42s	WeChat	N/A	117.162.121.56(Shangrao, Jiangxi)	father	30years old and above	N	Central China	male	13-17years old	Y	Two	Positive	Positive	N	Social health insurance	50000-150000RMB	News	Middle and high schools	Y	Y	Y	Y
1186	2021/11/19 18:20:07	68s	WeChat	N/A	113.1.92.203(Qiqihar, Heilongjiang)	father	30years old and above	N	Eastern China	male	3-8years old	Y	One	Positive	Positive	Y	Social health insurance	20000-50000RMB	Network (including we-media, wechat moments, Weibo, etc.)	Bachelor degree	Y	Y	Y	N
1187	2021/11/19 18:20:15	35s	WeChat	N/A	183.202.161.114(Changzhi, Shanxi)	father	30years old and above	Y	Western China	male	9-12years old	Y	One	Positive	Positive	Y	Commercial insurance	0-20000RMB	News	Middle and high schools	Y	Y	Y	Y
1188	2021/11/19 18:20:18	68s	WeChat	N/A	27.212.217.181(Zibo, Shandong)	father	30years old and above	N	Eastern China	female	13-17years old	Y	One	Positive	Positive	Y	Both	20000-50000RMB	Network (including we-media, wechat moments, Weibo, etc.)	Middle and high schools	Y	Y	N	Y
1189	2021/11/19 18:20:29	74s	WeChat	N/A	114.221.222.90(Nanjing, Jiangsu)	mother	30years old and above	N	Central China	male	13-17years old	Y	One	Positive	Positive	N	Both	50000-150000RMB	News	Middle and high schools	N	Y	Y	N
1190	2021/11/19 18:20:29	39s	WeChat	N/A	221.205.196.23(Taiyuan,Shanxi)	mother	30years old and above	N	Eastern China	female	13-17years old	Y	One	Positive	Positive	Y	Social health insurance	0-20000RMB	News	Middle and high schools	Y	Y	Y	N
1191	2021/11/19 18:20:34	48s	WeChat	N/A	43.225.208.201(Harbin, Heilongjiang)	father	30years old and above	Y	Western China	male	3-8years old	Y	One	Positive	Positive	Y	Social health insurance	50000-150000RMB	News	Junior college	Y	Y	Y	Y
1192	2021/11/19 18:20:58	48s	WeChat	N/A	182.204.215.109(Huludao,Liaoning)	father	18-29years old	Y	Central China	male	3-8years old	Y	One	Hesitate	Positive	Y	Social health insurance	20000-50000RMB	News	Middle and high schools	Y	Y	Y	N
1193	2021/11/19 18:21:10	49s	WeChat	N/A	223.10.171.230(Xinzhou, Shanxi)	father	30years old and above	Y	Central China	male	9-12years old	Y	One	Positive	Positive	Y	Social health insurance	20000-50000RMB	News	Middle and high schools	Y	Y	Y	Y
1194	2021/11/19 18:21:15	74s	WeChat	N/A	1.26.182.164(Chifeng, Inner Mongolia)	father	30years old and above	N	Eastern China	male	3-8years old	Y	One	Positive	Positive	Y	Social health insurance	20000-50000RMB	News	Bachelor degree	Y	Y	Y	Y
1195	2021/11/19 18:21:20	83s	WeChat	N/A	1.26.182.164(Chifeng, Inner Mongolia)	mother	30years old and above	N	Central China	male	3-8years old	Y	One	Positive	Positive	Y	Social health insurance	0-20000RMB	News	Junior college	Y	Y	Y	Y
1196	2021/11/19 18:21:21	79s	WeChat	N/A	112.254.19.242(Qingdao, Shandong)	mother	30years old and above	N	Eastern China	male	9-12years old	Y	One	Positive	Positive	Y	Social health insurance	0-20000RMB	News	Middle and high schools	Y	Y	Y	Y
1197	2021/11/19 18:21:24	112s	WeChat	N/A	61.184.199.158(Jingmen, Hubei)	mother	30years old and above	N	Central China	male	13-17years old	Y	One	Positive	Positive	Y	Social health insurance	0-20000RMB	Communities and units	Middle and high schools	Y	N	Y	Y
1198	2021/11/19 18:21:25	67s	WeChat	N/A	124.235.70.223(Baishan, Jilin )	mother	30years old and above	N	Eastern China	male	13-17years old	Y	One	Positive	Positive	Y	Social health insurance	0-20000RMB	Communities and units	Junior college	Y	Y	Y	N
1199	2021/11/19 18:21:39	68s	WeChat	N/A	112.224.1.188(Unknown,Shandong)	mother	30years old and above	N	Western China	female	3-8years old	Y	Two	Positive	Positive	N	Both	50000-150000RMB	Communities and units	Junior college	Y	N	N	N
1200	2021/11/19 18:22:33	32s	WeChat	N/A	27.202.245.49(Dongying, Shandong)	father	18-29years old	Y	Eastern China	male	13-17years old	Y	One	Positive	Positive	Y	Social health insurance	0-20000RMB	News	Middle and high schools	Y	Y	Y	Y
1201	2021/11/19 18:22:42	189s	WeChat	N/A	223.101.243.213(Tieling,Liaoning)	father	30years old and above	N	Western China	female	13-17years old	Y	One	Positive	Positive	N	Social health insurance	0-20000RMB	Communities and units	Middle and high schools	Y	Y	Y	N
1202	2021/11/19 18:23:16	148s	WeChat	N/A	183.212.75.144(Suzhou, Jiangsu)	mother	30years old and above	N	Central China	female	3-8years old	Y	Two	Positive	Positive	N	Social health insurance	20000-50000RMB	Other	Middle and high schools	Y	Y	N	N
1203	2021/11/19 18:23:20	85s	WeChat	N/A	117.70.162.10(Lu'an,Anhui)	father	30years old and above	N	Central China	male	3-8years old	Y	Two	Positive	Positive	Y	Social health insurance	20000-50000RMB	School	Bachelor degree	Y	N	N	N
1204	2021/11/19 18:23:30	98s	WeChat	N/A	111.30.242.191(Tianjin)	father	30years old and above	N	Central China	male	3-8years old	Y	One	Positive	Positive	Y	Social health insurance	50000-150000RMB	News	Bachelor degree	Y	Y	Y	N
1205	2021/11/19 18:23:31	50s	WeChat	N/A	222.84.97.206(Liuzhou, Guangxi)	mother	30years old and above	Y	Central China	female	13-17years old	Y	One	Positive	Positive	Y	Social health insurance	0-20000RMB	Communities and units	Middle and high schools	Y	Y	Y	Y
1206	2021/11/19 18:23:54	113s	WeChat	N/A	114.105.194.100(Ma'anshan,Anhui)	father	30years old and above	Y	Central China	male	9-12years old	Y	Two	Positive	Hesitate	Y	Social health insurance	20000-50000RMB	News	Junior college	Y	N	N	N
1207	2021/11/19 18:24:04	63s	WeChat	N/A	182.204.208.244(Huludao,Liaoning)	father	30years old and above	N	Eastern China	male	3-8years old	Y	One	Positive	Positive	Y	Social health insurance	20000-50000RMB	News	Middle and high schools	Y	Y	Y	Y
1208	2021/11/19 18:24:08	28s	WeChat	N/A	1.191.161.223(Qiqihar, Heilongjiang)	father	30years old and above	Y	Central China	male	13-17years old	Y	One	Positive	Positive	Y	Social health insurance	0-20000RMB	News	Middle and high schools	Y	Y	Y	Y
1209	2021/11/19 18:24:36	31s	WeChat	N/A	111.43.247.4(Daqing, Heilongjiang)	mother	30years old and above	N	Central China	female	3-8years old	Y	Two	Refuse	Hesitate	Y	Commercial insurance	50000-150000RMB	Network (including we-media, wechat moments, Weibo, etc.)	Junior college	Y	Y	Y	Y
1210	2021/11/19 18:25:04	40s	WeChat	N/A	117.61.25.106(Nanjing, Jiangsu)	mother	18-29years old	Y	Eastern China	male	0-2years old	Y	One	Positive	Positive	Y	Social health insurance	0-20000RMB	News	Middle and high schools	Y	Y	Y	Y
1211	2021/11/19 18:25:18	147s	WeChat	N/A	117.136.118.3(Fuyang,Anhui)	mother	30years old and above	N	Central China	female	3-8years old	Y	Two	Positive	Positive	N	Social health insurance	50000-150000RMB	School	Middle and high schools	Y	N	N	N
1212	2021/11/19 18:26:02	141s	WeChat	N/A	117.70.172.53(Lu'an,Anhui)	father	30years old and above	N	Central China	male	3-8years old	Y	One	Positive	Positive	N	Social health insurance	20000-50000RMB	School	Junior college	Y	N	N	N
1213	2021/11/19 18:28:00	81s	WeChat	N/A	221.207.193.105(Harbin, Heilongjiang)	father	30years old and above	Y	Eastern China	male	13-17years old	Y	One	Refuse	Refuse	Y	Social health insurance	0-20000RMB	Communities and units	Middle and high schools	Y	Y	Y	N
1214	2021/11/19 18:28:20	46s	WeChat	N/A	222.169.159.123(Baishan, Jilin )	mother	30years old and above	Y	Eastern China	male	3-8years old	Y	One	Positive	Positive	Y	Social health insurance	20000-50000RMB	News	Middle and high schools	Y	Y	Y	Y
1215	2021/11/19 18:28:58	46s	WeChat	N/A	123.135.2.129(Taian,Shandong)	father	30years old and above	Y	Eastern China	male	13-17years old	Y	One	Positive	Positive	Y	Social health insurance	20000-50000RMB	News	Middle and high schools	Y	Y	Y	Y
1216	2021/11/19 18:29:21	23s	WeChat	N/A	120.35.196.51(Sanming, Fujian)	father	30years old and above	N	Eastern China	male	3-8years old	Y	One	Hesitate	Hesitate	Y	Social health insurance	0-20000RMB	News	Middle and high schools	Y	Y	Y	Y
1217	2021/11/19 18:30:50	49s	WeChat	N/A	117.136.90.120(Taiyuan,Shanxi)	mother	30years old and above	Y	Eastern China	female	13-17years old	Y	One	Positive	Positive	Y	Social health insurance	0-20000RMB	News	Middle and high schools	Y	Y	Y	Y
1218	2021/11/19 18:31:53	36s	WeChat	N/A	118.183.166.132(Dingxi, Gansu)	father	18-29years old	Y	Eastern China	male	0-2years old	Y	One	Positive	Positive	Y	Social health insurance	0-20000RMB	News	Middle and high schools	Y	Y	Y	Y
1219	2021/11/19 18:32:34	78s	WeChat	N/A	106.116.143.87(Tangshan, Hebei)	father	30years old and above	N	Eastern China	male	13-17years old	Y	One	Positive	Positive	Y	Social health insurance	20000-50000RMB	Network (including we-media, wechat moments, Weibo, etc.)	Junior college	Y	N	Y	Y
1220	2021/11/19 18:32:39	51s	WeChat	N/A	220.195.64.97(Unknown, Inner Mongolia)	father	30years old and above	Y	Eastern China	male	0-2years old	N	One	Positive	Positive	N	Social health insurance	0-20000RMB	News	Middle and high schools	Y	N	N	N
1221	2021/11/19 18:33:53	30s	WeChat	N/A	222.169.159.123(Baishan, Jilin )	mother	30years old and above	Y	Eastern China	male	3-8years old	Y	One	Positive	Positive	Y	Social health insurance	20000-50000RMB	News	Middle and high schools	Y	Y	Y	Y
1222	2021/11/19 18:34:46	41s	WeChat	N/A	49.66.35.210(Wuxi, Jiangsu)	father	30years old and above	Y	Eastern China	male	9-12years old	Y	One	Positive	Positive	Y	Social health insurance	0-20000RMB	News	Middle and high schools	Y	Y	Y	Y
1223	2021/11/19 18:38:19	82s	WeChat	N/A	1.189.148.106(Harbin, Heilongjiang)	mother	30years old and above	N	Eastern China	male	13-17years old	Y	One	Positive	Positive	Y	Social health insurance	0-20000RMB	Communities and units	Middle and high schools	Y	Y	Y	Y
1224	2021/11/19 18:39:21	21s	WeChat	N/A	223.104.50.222(Nanping, Fujian)	mother	18-29years old	Y	Central China	male	3-8years old	Y	One	Positive	Refuse	Y	Commercial insurance	150000-500000RMB	Network (including we-media, wechat moments, Weibo, etc.)	Master degree or above	N	Y	N	Y
1225	2021/11/19 18:39:28	115s	WeChat	N/A	113.25.175.127(Jinzhong, Shanxi)	mother	30years old and above	N	Central China	male	13-17years old	Y	Two	Positive	Positive	Y	Social health insurance	20000-50000RMB	Communities and units	Middle and high schools	Y	Y	Y	Y
1226	2021/11/19 18:39:30	53s	WeChat	N/A	39.162.248.90(Zhumadian, Henan)	father	30years old and above	N	Central China	male	3-8years old	Y	One	Positive	Positive	Y	Social health insurance	0-20000RMB	News	Middle and high schools	Y	Y	Y	Y
1227	2021/11/19 18:40:47	77s	WeChat	N/A	220.200.105.190(Haikou, Hainan)	father	18-29years old	Y	Eastern China	male	0-2years old	Y	One	Hesitate	Hesitate	Y	Commercial insurance	0-20000RMB	News	Middle and high schools	Y	Y	Y	Y
1228	2021/11/19 18:40:53	41s	WeChat	N/A	113.3.137.239(Jiamusi, Heilongjiang)	father	30years old and above	N	Eastern China	male	3-8years old	Y	One	Positive	Positive	Y	Social health insurance	50000-150000RMB	News	Bachelor degree	Y	Y	Y	Y
1229	2021/11/19 18:41:14	49s	WeChat	N/A	42.234.170.212(Anyang, Henan)	mother	30years old and above	N	Eastern China	male	13-17years old	Y	One	Positive	Positive	Y	Social health insurance	0-20000RMB	News	Middle and high schools	Y	Y	Y	Y
1230	2021/11/19 18:41:49	55s	WeChat	N/A	36.97.81.206(Jilin, Jilin )	father	30years old and above	N	Eastern China	female	13-17years old	Y	One	Positive	Positive	Y	Social health insurance	20000-50000RMB	News	Middle and high schools	Y	Y	Y	Y
1231	2021/11/19 18:43:10	51s	WeChat	N/A	113.15.28.17(Laibin, Guangxi)	mother	30years old and above	N	Western China	male	3-8years old	Y	One	Positive	Positive	Y	None	0-20000RMB	News	Middle and high schools	Y	Y	Y	N
1232	2021/11/19 18:43:31	25s	WeChat	N/A	123.183.79.45(Baoding, Hebei)	father	30years old and above	N	Central China	female	3-8years old	N	One	Hesitate	Hesitate	N	Social health insurance	20000-50000RMB	News	Middle and high schools	Y	Y	Y	Y
1233	2021/11/19 18:43:56	118s	WeChat	N/A	113.16.61.155(Nanning, Guangxi)	father	30years old and above	N	Western China	female	13-17years old	Y	One	Positive	Positive	Y	Social health insurance	50000-150000RMB	Communities and units	Middle and high schools	Y	N	N	N
1234	2021/11/19 18:45:01	54s	WeChat	N/A	106.8.146.26(Zhangjiakou, Hebei)	mother	30years old and above	Y	Eastern China	male	3-8years old	Y	Two	Positive	Positive	Y	Social health insurance	0-20000RMB	Network (including we-media, wechat moments, Weibo, etc.)	Middle and high schools	Y	Y	Y	Y
1235	2021/11/19 18:45:06	45s	WeChat	N/A	223.87.68.78(Panzhihua, Sichuan )	father	30years old and above	N	Eastern China	female	13-17years old	Y	One	Positive	Positive	Y	Social health insurance	50000-150000RMB	News	Junior college	Y	Y	Y	Y
1236	2021/11/19 18:45:52	68s	WeChat	N/A	183.206.170.149(Nanjing, Jiangsu)	mother	30years old and above	N	Eastern China	female	13-17years old	Y	One	Positive	Positive	Y	Social health insurance	20000-50000RMB	News	Middle and high schools	Y	Y	Y	Y
1237	2021/11/19 18:45:59	36s	WeChat	N/A	112.96.238.141(Guangzhou,Guangdong)	mother	30years old and above	Y	Eastern China	female	3-8years old	Y	One	Refuse	Hesitate	Y	Social health insurance	0-20000RMB	News	Middle and high schools	Y	Y	Y	N
1238	2021/11/19 18:46:47	192s	WeChat	N/A	223.104.165.206(Hangzhou, Zhejiang)	mother	30years old and above	Y	Eastern China	male	3-8years old	Y	Two	Positive	Positive	Y	Social health insurance	150000-500000RMB	School	Middle and high schools	Y	N	N	N
1239	2021/11/19 18:47:33	56s	WeChat	N/A	183.197.169.2(Tangshan, Hebei)	father	30years old and above	N	Eastern China	male	13-17years old	Y	One	Positive	Positive	Y	Social health insurance	0-20000RMB	News	Middle and high schools	Y	Y	Y	N
1240	2021/11/19 18:48:27	245s	WeChat	N/A	120.243.72.159(Bozhou,Anhui)	mother	30years old and above	N	Central China	male	3-8years old	Y	Two	Positive	Positive	N	Social health insurance	20000-50000RMB	News	Junior college	Y	N	Y	Y
1241	2021/11/19 18:48:50	90s	WeChat	N/A	223.104.165.206(Hangzhou, Zhejiang)	mother	30years old and above	Y	Eastern China	male	3-8years old	Y	Two	Positive	Positive	Y	Social health insurance	150000-500000RMB	News	Middle and high schools	Y	N	N	N
1242	2021/11/19 18:49:02	40s	WeChat	N/A	123.14.221.121(Zhengzhou, Henan)	father	30years old and above	Y	Central China	male	3-8years old	Y	Two	Positive	Positive	Y	Social health insurance	20000-50000RMB	Network (including we-media, wechat moments, Weibo, etc.)	Middle and high schools	Y	Y	Y	Y
1243	2021/11/19 18:52:09	42s	WeChat	N/A	116.117.206.238(Hulun Buir, Inner Mongolia)	father	18-29years old	N	Eastern China	male	0-2years old	Y	One	Positive	Positive	Y	Social health insurance	0-20000RMB	News	Middle and high schools	Y	Y	Y	Y
1244	2021/11/19 18:52:35	31s	WeChat	N/A	120.35.196.51(Sanming, Fujian)	father	18-29years old	N	Central China	female	3-8years old	Y	Two	Refuse	Refuse	Y	Social health insurance	0-20000RMB	News	Middle and high schools	Y	Y	Y	Y
1245	2021/11/19 18:53:08	47s	WeChat	N/A	183.202.107.19(Xinzhou, Shanxi)	father	18-29years old	Y	Eastern China	male	9-12years old	N	Two	Positive	Positive	Y	Social health insurance	50000-150000RMB	School	Middle and high schools	Y	Y	Y	N
1246	2021/11/19 18:53:19	73s	WeChat	N/A	58.243.254.71(Hefei, Anhui)	mother	30years old and above	N	Central China	female	3-8years old	Y	One	Positive	Positive	N	Both	20000-50000RMB	News	Middle and high schools	Y	N	N	N
1247	2021/11/19 18:53:56	92s	WeChat	N/A	171.214.164.227(Chengdu, Sichuan )	mother	30years old and above	N	Eastern China	male	13-17years old	Y	One	Positive	Positive	Y	None	0-20000RMB	Communities and units	Middle and high schools	Y	Y	Y	N
1248	2021/11/19 18:54:15	40s	WeChat	N/A	116.28.183.138(Zhanjiang, Guangdong)	father	18-29years old	Y	Eastern China	male	0-2years old	Y	One	Positive	Positive	Y	Social health insurance	0-20000RMB	News	Middle and high schools	Y	Y	Y	N
1249	2021/11/19 18:54:25	69s	WeChat	N/A	111.41.227.235(Daqing, Heilongjiang)	father	30years old and above	N	Central China	male	13-17years old	Y	Two	Positive	Positive	Y	Commercial insurance	20000-50000RMB	Communities and units	Middle and high schools	Y	Y	Y	Y
1250	2021/11/19 18:54:42	46s	WeChat	N/A	123.135.2.129(Taian,Shandong)	father	30years old and above	N	Eastern China	male	13-17years old	Y	One	Positive	Positive	Y	Commercial insurance	20000-50000RMB	Communities and units	Middle and high schools	Y	Y	Y	Y
1251	2021/11/19 18:55:51	29s	WeChat	N/A	43.225.208.244(Harbin, Heilongjiang)	father	18-29years old	Y	Eastern China	male	3-8years old	Y	One	Positive	Positive	Y	Social health insurance	20000-50000RMB	News	Middle and high schools	Y	Y	Y	Y
1252	2021/11/19 18:57:01	78s	WeChat	N/A	120.243.55.70(Bozhou,Anhui)	mother	30years old and above	N	Central China	female	3-8years old	Y	One	Positive	Positive	N	Social health insurance	0-20000RMB	Network (including we-media, wechat moments, Weibo, etc.)	Junior college	Y	N	N	N
1253	2021/11/19 18:57:14	147s	WeChat	N/A	36.61.148.237(Hefei, Anhui)	father	30years old and above	Y	Central China	male	3-8years old	Y	Two	Positive	Positive	N	Social health insurance	20000-50000RMB	Communities and units	Bachelor degree	Y	N	Y	N
1254	2021/11/19 18:57:18	104s	WeChat	N/A	120.208.237.50(Linfen,Shanxi)	father	30years old and above	N	Eastern China	male	9-12years old	Y	One	Positive	Positive	N	Social health insurance	20000-50000RMB	Communities and units	Middle and high schools	Y	N	N	N
1255	2021/11/19 18:57:31	133s	WeChat	N/A	114.105.137.168(Bozhou,Anhui)	father	30years old and above	N	Central China	female	3-8years old	Y	Two	Positive	Positive	N	Social health insurance	20000-50000RMB	School	Junior college	Y	N	N	N
1256	2021/11/19 18:57:55	91s	WeChat	N/A	117.182.146.25(Laibin, Guangxi)	mother	30years old and above	N	Western China	male	9-12years old	Y	One	Positive	Positive	Y	Social health insurance	20000-50000RMB	News	Junior college	Y	Y	Y	N
1257	2021/11/19 18:58:12	34s	WeChat	N/A	183.188.154.29(Xinzhou, Shanxi)	father	18-29years old	Y	Eastern China	male	0-2years old	Y	One	Positive	Positive	Y	Social health insurance	20000-50000RMB	News	Middle and high schools	Y	Y	Y	Y
1258	2021/11/19 18:58:18	47s	WeChat	N/A	122.158.195.92(Suihua, Heilongjiang)	father	30years old and above	Y	Eastern China	male	3-8years old	Y	One	Positive	Positive	Y	Social health insurance	0-20000RMB	News	Middle and high schools	Y	Y	Y	Y
1259	2021/11/19 18:58:37	203s	WeChat	N/A	117.136.102.94(Hefei, Anhui)	mother	30years old and above	Y	Eastern China	female	3-8years old	Y	One	Positive	Positive	N	Social health insurance	150000-500000RMB	News	Junior college	Y	N	Y	N
1260	2021/11/19 18:59:58	169s	WeChat	N/A	121.235.88.100(Wuxi, Jiangsu)	mother	30years old and above	N	Eastern China	female	13-17years old	Y	One	Positive	Positive	Y	Social health insurance	50000-150000RMB	Communities and units	Middle and high schools	Y	N	N	N
1261	2021/11/19 19:00:42	37s	WeChat	N/A	223.102.209.66(Benxi,Liaoning)	mother	18-29years old	N	Eastern China	female	0-2years old	Y	One	Positive	Positive	Y	None	0-20000RMB	News	Junior college	Y	Y	Y	N
1262	2021/11/19 19:02:05	49s	WeChat	N/A	61.167.78.8(Qiqihar, Heilongjiang)	father	30years old and above	N	Central China	male	0-2years old	Y	One	Positive	Positive	Y	Social health insurance	0-20000RMB	News	Middle and high schools	Y	Y	Y	Y
1263	2021/11/19 19:02:55	96s	WeChat	N/A	114.105.195.155(Ma'anshan,Anhui)	mother	18-29years old	N	Central China	male	3-8years old	Y	Two	Positive	Positive	N	Social health insurance	20000-50000RMB	School	Junior college	Y	N	N	N
1264	2021/11/19 19:03:06	85s	WeChat	N/A	58.243.250.52(Unknown,Anhui)	mother	30years old and above	N	Central China	female	3-8years old	Y	Two	Positive	Positive	N	Social health insurance	0-20000RMB	News	Junior college	Y	N	N	N
1265	2021/11/19 19:03:41	73s	WeChat	N/A	211.162.10.25(Hefei, Anhui)	mother	30years old and above	Y	Central China	female	9-12years old	Y	One	Positive	Positive	N	Both	20000-50000RMB	School	Middle and high schools	Y	N	N	N
1266	2021/11/19 19:04:43	100s	WeChat	N/A	183.200.66.178(Changzhi, Shanxi)	mother	30years old and above	N	Eastern China	female	13-17years old	Y	Two	Positive	Positive	Y	Social health insurance	0-20000RMB	Communities and units	Junior college	Y	Y	Y	N
1267	2021/11/19 19:05:24	17s	WeChat	N/A	183.200.122.145(Yuncheng, Shanxi)	father	18-29years old	Y	Central China	female	9-12years old	N	Two	Hesitate	Refuse	Y	Commercial insurance	0-20000RMB	Network (including we-media, wechat moments, Weibo, etc.)	Middle and high schools	Y	N	N	Y
1268	2021/11/19 19:05:26	18s	WeChat	N/A	222.169.179.188(Baishan, Jilin )	father	30years old and above	Y	Eastern China	male	3-8years old	Y	Two	Hesitate	Hesitate	Y	Commercial insurance	20000-50000RMB	Network (including we-media, wechat moments, Weibo, etc.)	Middle and high schools	Y	Y	Y	Y
1269	2021/11/19 19:05:27	105s	WeChat	N/A	117.181.124.137(Liuzhou, Guangxi)	mother	18-29years old	N	Western China	female	3-8years old	Y	Two	Positive	Positive	Y	Social health insurance	20000-50000RMB	Network (including we-media, wechat moments, Weibo, etc.)	Middle and high schools	Y	Y	Y	N
1270	2021/11/19 19:09:21	61s	WeChat	N/A	218.31.1.227(Shihezi, Xinjiang)	mother	30years old and above	N	Western China	female	13-17years old	Y	One	Positive	Positive	Y	Social health insurance	0-20000RMB	Network (including we-media, wechat moments, Weibo, etc.)	Middle and high schools	Y	Y	Y	N
1271	2021/11/19 19:09:40	33s	WeChat	N/A	117.179.212.12(Daqing, Heilongjiang)	father	18-29years old	Y	Eastern China	male	3-8years old	Y	One	Hesitate	Refuse	N	None	150000-500000RMB	Communities and units	Middle and high schools	Y	Y	N	N
1272	2021/11/19 19:10:57	20s	WeChat	N/A	222.169.179.188(Baishan, Jilin )	mother	30years old and above	Y	Central China	female	3-8years old	Y	One	Hesitate	Hesitate	N	Commercial insurance	20000-50000RMB	Network (including we-media, wechat moments, Weibo, etc.)	Middle and high schools	Y	Y	N	N
1273	2021/11/19 19:12:05	64s	WeChat	N/A	39.144.159.191(Chuzhou,Anhui)	mother	30years old and above	N	Central China	male	9-12years old	Y	Two	Positive	Positive	N	Social health insurance	50000-150000RMB	Network (including we-media, wechat moments, Weibo, etc.)	Middle and high schools	Y	N	N	N
1274	2021/11/19 19:12:07	36s	WeChat	N/A	118.74.50.221(Jinzhong, Shanxi)	father	30years old and above	N	Eastern China	male	13-17years old	Y	One	Hesitate	Hesitate	Y	Commercial insurance	0-20000RMB	News	Junior college	Y	Y	Y	Y
1275	2021/11/19 19:12:40	56s	WeChat	N/A	111.14.200.191(Jining,Shandong)	mother	30years old and above	N	Eastern China	male	13-17years old	Y	One	Positive	Positive	Y	Social health insurance	0-20000RMB	News	Junior college	Y	Y	Y	Y
1276	2021/11/19 19:14:09	68s	WeChat	N/A	111.25.102.120(Yanbian, Jilin )	father	30years old and above	N	Eastern China	male	3-8years old	Y	One	Positive	Positive	Y	Social health insurance	50000-150000RMB	School	Bachelor degree	Y	Y	Y	N
1277	2021/11/19 19:14:38	26s	WeChat	N/A	222.169.179.188(Baishan, Jilin )	mother	30years old and above	Y	Central China	female	9-12years old	N	Two	Hesitate	Hesitate	Y	Commercial insurance	50000-150000RMB	School	Junior college	Y	N	Y	Y
1278	2021/11/19 19:15:26	50s	WeChat	N/A	111.17.36.24(Taian,Shandong)	father	30years old and above	N	Eastern China	male	13-17years old	Y	One	Positive	Positive	Y	Social health insurance	20000-50000RMB	Communities and units	Middle and high schools	Y	Y	Y	Y
1279	2021/11/19 19:17:30	26s	WeChat	N/A	183.202.31.52(Linfen,Shanxi)	father	18-29years old	Y	Western China	male	3-8years old	Y	Two	Hesitate	Positive	Y	Social health insurance	0-20000RMB	Network (including we-media, wechat moments, Weibo, etc.)	Middle and high schools	Y	Y	Y	Y
1280	2021/11/19 19:20:56	135s	WeChat	N/A	36.4.243.39(Bozhou,Anhui)	mother	30years old and above	N	Central China	female	3-8years old	Y	Two	Positive	Positive	N	None	20000-50000RMB	School	Bachelor degree	Y	N	N	N
1281	2021/11/19 19:21:48	25s	WeChat	N/A	223.96.66.183(Zibo, Shandong)	mother	30years old and above	Y	Central China	male	9-12years old	Y	Two	Hesitate	Hesitate	Y	Social health insurance	0-20000RMB	News	Junior college	Y	Y	Y	Y
1282	2021/11/19 19:23:07	92s	WeChat	N/A	112.24.205.206(Changzhou, Jiangsu)	father	30years old and above	N	Central China	male	9-12years old	Y	One	Positive	Positive	N	Social health insurance	50000-150000RMB	Communities and units	Junior college	Y	Y	N	N
1283	2021/11/19 19:23:11	49s	WeChat	N/A	120.208.124.95(Taiyuan,Shanxi)	father	30years old and above	Y	Central China	male	9-12years old	Y	One	Positive	Positive	Y	Social health insurance	20000-50000RMB	News	Middle and high schools	Y	Y	Y	Y
1284	2021/11/19 19:25:59	89s	WeChat	N/A	36.35.165.253(Bozhou,Anhui)	mother	30years old and above	N	Central China	male	9-12years old	Y	Two	Positive	Positive	Y	Social health insurance	0-20000RMB	Network (including we-media, wechat moments, Weibo, etc.)	Middle and high schools	Y	N	N	N
1285	2021/11/19 19:26:09	19s	WeChat	N/A	183.200.122.145(Yuncheng, Shanxi)	father	18-29years old	Y	Eastern China	male	0-2years old	Y	One	Positive	Positive	Y	Social health insurance	0-20000RMB	Network (including we-media, wechat moments, Weibo, etc.)	Junior college	Y	Y	Y	Y
1286	2021/11/19 19:27:10	81s	WeChat	N/A	118.254.105.57(Zhangjiajie, Hunan)	mother	18-29years old	N	Central China	male	0-2years old	Y	One	Positive	Positive	Y	Social health insurance	20000-50000RMB	Network (including we-media, wechat moments, Weibo, etc.)	Junior college	Y	N	Y	N
1287	2021/11/19 19:29:58	70s	WeChat	N/A	120.243.67.183(Bozhou,Anhui)	mother	18-29years old	N	Eastern China	female	3-8years old	Y	Two	Positive	Positive	N	Commercial insurance	20000-50000RMB	Network (including we-media, wechat moments, Weibo, etc.)	Middle and high schools	Y	N	N	Y
1288	2021/11/19 19:31:52	61s	WeChat	N/A	124.235.70.223(Baishan, Jilin )	father	30years old and above	Y	Eastern China	male	13-17years old	Y	One	Positive	Positive	Y	Social health insurance	50000-150000RMB	Communities and units	Bachelor degree	Y	Y	Y	Y
1289	2021/11/19 19:32:28	188s	WeChat	N/A	120.243.66.129(Bozhou,Anhui)	father	30years old and above	Y	Central China	female	3-8years old	Y	Two	Positive	Hesitate	N	Social health insurance	20000-50000RMB	News	Junior college	Y	N	N	N
1290	2021/11/19 19:32:29	92s	WeChat	N/A	113.138.147.97(Ankang, Shaanxi)	mother	30years old and above	N	Eastern China	female	9-12years old	Y	Two	Positive	Positive	N	None	0-20000RMB	School	Middle and high schools	Y	N	N	N
1291	2021/11/19 19:34:29	135s	WeChat	N/A	117.136.102.34(Hefei, Anhui)	mother	30years old and above	N	Central China	male	3-8years old	N	Two	Hesitate	Positive	Y	Social health insurance	20000-50000RMB	School	Bachelor degree	Y	N	N	Y
1292	2021/11/19 19:34:42	21s	WeChat	N/A	171.119.65.233(Yangquan, Shanxi)	father	18-29years old	Y	Eastern China	male	3-8years old	Y	One	Positive	Positive	Y	Social health insurance	0-20000RMB	News	Middle and high schools	Y	Y	Y	Y
1293	2021/11/19 19:34:57	43s	WeChat	N/A	223.90.195.26(Xuchang, Henan)	mother	30years old and above	Y	Eastern China	male	3-8years old	Y	Two	Positive	Positive	Y	Social health insurance	0-20000RMB	News	Junior college	Y	Y	Y	Y
1294	2021/11/19 19:35:25	62s	WeChat	N/A	42.58.85.80(Jinzhou,Liaoning)	mother	30years old and above	Y	Central China	male	3-8years old	Y	One	Positive	Positive	Y	Commercial insurance	0-20000RMB	Communities and units	Middle and high schools	Y	Y	Y	Y
1295	2021/11/19 19:36:35	47s	WeChat	N/A	60.9.120.100(Hengshui, Hebei)	father	30years old and above	N	Eastern China	male	13-17years old	Y	One	Positive	Positive	Y	Social health insurance	50000-150000RMB	Communities and units	Junior college	Y	Y	Y	N
1296	2021/11/19 19:38:43	41s	WeChat	N/A	43.225.208.130(Harbin, Heilongjiang)	father	18-29years old	Y	Western China	male	3-8years old	Y	One	Positive	Positive	Y	Social health insurance	0-20000RMB	News	Middle and high schools	Y	Y	Y	Y
1297	2021/11/19 19:39:52	46s	WeChat	N/A	180.78.187.250(Beijng)	mother	30years old and above	Y	Eastern China	female	13-17years old	Y	One	Positive	Positive	Y	Social health insurance	0-20000RMB	News	Junior college	Y	Y	Y	Y
1298	2021/11/19 19:40:02	257s	WeChat	N/A	112.12.180.32(Wenzhou, Zhejiang)	father	30years old and above	N	Eastern China	male	3-8years old	N	Three or more	Positive	Positive	N	Social health insurance	0-20000RMB	Communities and units	Middle and high schools	Y	N	N	N
1299	2021/11/19 19:47:22	37s	WeChat	N/A	58.18.241.43(Hulun Buir, Inner Mongolia)	mother	30years old and above	N	Central China	female	13-17years old	Y	One	Positive	Positive	Y	Social health insurance	0-20000RMB	News	Middle and high schools	Y	Y	Y	Y
1300	2021/11/19 19:47:56	163s	WeChat	N/A	117.70.160.238(Lu'an,Anhui)	mother	30years old and above	Y	Eastern China	female	3-8years old	N	Two	Positive	Positive	N	None	50000-150000RMB	Communities and units	Bachelor degree	Y	N	Y	N
1301	2021/11/19 19:49:48	74s	WeChat	N/A	36.161.55.174(Tongling, Anhui)	mother	30years old and above	N	Eastern China	female	13-17years old	Y	One	Positive	Positive	N	Social health insurance	0-20000RMB	Network (including we-media, wechat moments, Weibo, etc.)	Junior college	Y	N	N	N
1302	2021/11/19 20:00:21	39s	WeChat	N/A	223.101.168.167(Fushun,Liaoning)	father	30years old and above	Y	Western China	male	0-2years old	Y	One	Positive	Positive	Y	None	0-20000RMB	School	Middle and high schools	Y	Y	Y	Y
1303	2021/11/19 20:04:51	68s	WeChat	N/A	220.184.29.18(Hangzhou, Zhejiang)	mother	30years old and above	N	Eastern China	male	3-8years old	Y	Two	Refuse	Hesitate	Y	Social health insurance	0-20000RMB	School	Bachelor degree	Y	N	N	Y
1304	2021/11/19 20:11:22	60s	WeChat	N/A	120.243.55.178(Bozhou,Anhui)	mother	18-29years old	N	Central China	female	3-8years old	Y	One	Positive	Positive	Y	Social health insurance	20000-50000RMB	School	Bachelor degree	Y	N	Y	N
1305	2021/11/19 20:13:46	39s	WeChat	N/A	117.181.120.22(Hezhou, Guangxi)	father	18-29years old	Y	Eastern China	male	3-8years old	Y	Two	Positive	Positive	Y	Social health insurance	20000-50000RMB	News	Middle and high schools	Y	Y	Y	Y
1306	2021/11/19 20:24:05	96s	WeChat	N/A	139.214.76.227(Baicheng, Jilin )	father	30years old and above	N	Eastern China	female	13-17years old	Y	Two	Positive	Positive	Y	Social health insurance	0-20000RMB	Communities and units	Middle and high schools	Y	Y	Y	N
1307	2021/11/19 20:24:27	124s	WeChat	N/A	117.136.118.146(Fuyang,Anhui)	mother	18-29years old	Y	Central China	male	3-8years old	Y	Two	Positive	Positive	Y	Both	20000-50000RMB	Communities and units	Bachelor degree	Y	N	Y	Y
1308	2021/11/19 20:33:08	143s	WeChat	N/A	39.184.75.233(Taizhou, Zhejiang)	father	30years old and above	N	Eastern China	male	3-8years old	Y	Two	Positive	Positive	N	Social health insurance	50000-150000RMB	School	Junior college	Y	N	N	N
1309	2021/11/19 20:39:50	132s	WeChat	N/A	120.243.72.155(Bozhou,Anhui)	mother	30years old and above	N	Eastern China	male	3-8years old	Y	Two	Positive	Positive	N	None	20000-50000RMB	Network (including we-media, wechat moments, Weibo, etc.)	Bachelor degree	null	N	N	N
1310	2021/11/19 20:43:44	121s	WeChat	N/A	114.105.194.134(Ma'anshan,Anhui)	father	30years old and above	N	Central China	female	3-8years old	N	Two	Positive	Positive	Y	Social health insurance	20000-50000RMB	School	Bachelor degree	Y	N	N	N
1311	2021/11/19 20:59:35	116s	WeChat	N/A	36.4.198.44(Bozhou,Anhui)	mother	30years old and above	Y	Central China	female	3-8years old	Y	Two	Positive	Positive	N	Both	0-20000RMB	School	Bachelor degree	Y	N	N	N
1312	2021/11/19 21:01:25	32s	WeChat	N/A	110.248.71.147(Handan, Hebei)	father	18-29years old	Y	Eastern China	male	9-12years old	Y	One	Positive	Positive	Y	Social health insurance	0-20000RMB	News	Junior college	Y	Y	Y	N
1313	2021/11/19 21:01:47	24s	WeChat	N/A	171.119.138.183(Yangquan, Shanxi)	father	18-29years old	Y	Central China	male	3-8years old	Y	One	Positive	Positive	Y	Social health insurance	0-20000RMB	News	Junior college	Y	Y	Y	Y
1314	2021/11/19 21:02:11	31s	WeChat	N/A	106.114.141.213(Shijiazhuang, Hebei)	mother	18-29years old	Y	Central China	female	9-12years old	Y	One	Hesitate	Hesitate	Y	Social health insurance	0-20000RMB	Network (including we-media, wechat moments, Weibo, etc.)	Junior college	Y	Y	Y	Y
1315	2021/11/19 21:02:50	57s	WeChat	N/A	101.224.219.151(Shanghai)	father	30years old and above	Y	Eastern China	male	13-17years old	Y	One	Positive	Positive	Y	Social health insurance	50000-150000RMB	News	Bachelor degree	Y	Y	Y	Y
1316	2021/11/19 21:02:56	51s	WeChat	N/A	114.221.222.90(Nanjing, Jiangsu)	mother	30years old and above	N	Central China	female	3-8years old	N	One	Positive	Positive	N	Both	50000-150000RMB	News	Middle and high schools	Y	Y	Y	N
1317	2021/11/19 21:03:08	51s	WeChat	N/A	117.179.31.150(Jixi, Heilongjiang)	mother	18-29years old	N	Central China	male	3-8years old	Y	One	Positive	Positive	Y	None	0-20000RMB	News	Middle and high schools	Y	Y	Y	Y
1318	2021/11/19 21:03:13	47s	WeChat	N/A	120.208.203.2(Linfen,Shanxi)	father	30years old and above	N	Central China	male	3-8years old	Y	One	Positive	Positive	Y	Social health insurance	0-20000RMB	News	Middle and high schools	Y	N	Y	Y
1319	2021/11/19 21:03:17	55s	WeChat	N/A	39.154.106.235(Bayannur, Inner Mongolia)	mother	30years old and above	N	Central China	female	9-12years old	Y	One	Positive	Positive	Y	Both	0-20000RMB	News	Middle and high schools	Y	Y	Y	Y
1320	2021/11/19 21:03:18	32s	WeChat	N/A	183.197.2.247(Baoding, Hebei)	mother	30years old and above	N	Eastern China	female	3-8years old	Y	Two	Positive	Positive	Y	None	50000-150000RMB	Network (including we-media, wechat moments, Weibo, etc.)	Bachelor degree	Y	Y	Y	Y
1321	2021/11/19 21:03:28	22s	WeChat	N/A	183.94.150.71(Wuhan, Hubei )	mother	30years old and above	Y	Western China	female	3-8years old	N	Two	Refuse	Hesitate	N	None	50000-150000RMB	School	Junior college	N	N	N	N
1322	2021/11/19 21:03:33	58s	WeChat	N/A	118.74.116.65(Jinzhong, Shanxi)	mother	30years old and above	N	Central China	male	13-17years old	Y	Three or more	Positive	Positive	Y	Social health insurance	50000-150000RMB	Communities and units	Junior college	Y	Y	Y	N
1323	2021/11/19 21:03:33	38s	WeChat	N/A	110.180.52.213(Yangquan, Shanxi)	mother	30years old and above	N	Western China	female	9-12years old	Y	One	Positive	Positive	Y	Social health insurance	50000-150000RMB	Network (including we-media, wechat moments, Weibo, etc.)	Junior college	Y	Y	Y	Y
1324	2021/11/19 21:03:33	56s	WeChat	N/A	111.163.140.65(Tianjin)	father	30years old and above	N	Eastern China	male	3-8years old	Y	One	Positive	Positive	Y	Social health insurance	0-20000RMB	News	Middle and high schools	Y	Y	Y	Y
1325	2021/11/19 21:03:43	80s	WeChat	N/A	60.211.234.158(Jining,Shandong)	mother	30years old and above	N	Western China	male	13-17years old	Y	One	Positive	Positive	Y	Social health insurance	0-20000RMB	Communities and units	Middle and high schools	Y	Y	Y	Y
1326	2021/11/19 21:03:51	83s	WeChat	N/A	113.25.19.148(Jinzhong, Shanxi)	father	30years old and above	N	Central China	male	9-12years old	Y	One	Positive	Positive	N	Commercial insurance	50000-150000RMB	Communities and units	Bachelor degree	Y	N	Y	Y
1327	2021/11/19 21:03:55	93s	WeChat	N/A	113.25.19.148(Jinzhong, Shanxi)	father	18-29years old	Y	Central China	male	3-8years old	Y	One	Positive	Positive	N	Social health insurance	50000-150000RMB	Communities and units	Bachelor degree	Y	N	Y	Y
1328	2021/11/19 21:04:23	52s	WeChat	N/A	124.131.154.71(Dezhou,Shandong)	father	30years old and above	N	Eastern China	male	13-17years old	Y	One	Positive	Positive	Y	Social health insurance	50000-150000RMB	Network (including we-media, wechat moments, Weibo, etc.)	Bachelor degree	Y	Y	Y	Y
1329	2021/11/19 21:04:55	49s	WeChat	N/A	60.211.234.158(Jining,Shandong)	mother	30years old and above	N	Western China	male	13-17years old	Y	One	Positive	Positive	Y	Social health insurance	0-20000RMB	Communities and units	Middle and high schools	Y	Y	Y	Y
1330	2021/11/19 21:05:14	35s	WeChat	N/A	117.179.162.166(Jiamusi, Heilongjiang)	mother	18-29years old	Y	Central China	female	9-12years old	Y	Two	Positive	Hesitate	Y	Commercial insurance	0-20000RMB	News	Junior college	Y	Y	Y	Y
1331	2021/11/19 21:05:31	56s	WeChat	N/A	114.85.61.41(Shanghai)	mother	30years old and above	N	Eastern China	female	9-12years old	Y	One	Positive	Positive	Y	Social health insurance	50000-150000RMB	News	Junior college	Y	Y	Y	Y
1332	2021/11/19 21:05:41	42s	WeChat	N/A	117.179.31.150(Jixi, Heilongjiang)	father	18-29years old	N	Western China	male	0-2years old	Y	One	Positive	Positive	Y	None	0-20000RMB	News	Middle and high schools	Y	Y	Y	Y
1333	2021/11/19 21:05:43	207s	WeChat	N/A	120.243.69.239(Bozhou,Anhui)	mother	30years old and above	N	Central China	male	3-8years old	Y	Two	Positive	Positive	N	None	20000-50000RMB	School	Middle and high schools	Y	N	N	N
1334	2021/11/19 21:05:48	27s	WeChat	N/A	36.148.51.4(Loudi, Hunan)	father	18-29years old	Y	Eastern China	male	0-2years old	Y	One	Hesitate	Positive	Y	Social health insurance	0-20000RMB	News	Middle and high schools	Y	Y	Y	Y
1335	2021/11/19 21:06:01	55s	WeChat	N/A	120.208.203.102(Linfen,Shanxi)	mother	30years old and above	N	Western China	female	9-12years old	Y	One	Positive	Positive	Y	Social health insurance	20000-50000RMB	Communities and units	Junior college	Y	Y	Y	N
1336	2021/11/19 21:06:46	24s	WeChat	N/A	101.85.126.94(Shanghai)	mother	30years old and above	Y	Eastern China	female	9-12years old	Y	One	Positive	Positive	Y	Social health insurance	20000-50000RMB	News	Middle and high schools	Y	Y	Y	Y
1337	2021/11/19 21:06:52	71s	WeChat	N/A	42.100.224.230(Harbin, Heilongjiang)	mother	30years old and above	Y	Central China	male	9-12years old	Y	Two	Hesitate	Hesitate	Y	Commercial insurance	50000-150000RMB	Network (including we-media, wechat moments, Weibo, etc.)	Bachelor degree	Y	Y	Y	Y
1338	2021/11/19 21:06:53	20s	WeChat	N/A	117.136.90.5(Taiyuan,Shanxi)	father	18-29years old	Y	Western China	male	9-12years old	Y	Two	Hesitate	Hesitate	N	Social health insurance	0-20000RMB	School	Junior college	N	Y	N	Y
1339	2021/11/19 21:07:02	45s	WeChat	N/A	120.208.171.33(Jinzhong, Shanxi)	mother	30years old and above	N	Central China	male	13-17years old	Y	One	Positive	Positive	Y	Social health insurance	20000-50000RMB	Communities and units	Junior college	Y	Y	Y	Y
1340	2021/11/19 21:07:04	28s	WeChat	N/A	223.96.33.129(Zibo, Shandong)	mother	18-29years old	N	Central China	female	3-8years old	Y	Two	Refuse	Refuse	Y	None	50000-150000RMB	School	Bachelor degree	null	Y	Y	N
1341	2021/11/19 21:07:17	78s	WeChat	N/A	112.22.133.51(Xuzhou, jiangsu)	mother	30years old and above	N	Eastern China	female	9-12years old	Y	One	Positive	Positive	Y	Social health insurance	0-20000RMB	News	Middle and high schools	Y	Y	Y	Y
1342	2021/11/19 21:07:22	29s	WeChat	N/A	183.200.196.41(Yangquan, Shanxi)	mother	30years old and above	Y	Eastern China	male	0-2years old	Y	One	Positive	Positive	Y	Social health insurance	0-20000RMB	News	Middle and high schools	Y	Y	Y	Y
1343	2021/11/19 21:07:58	58s	WeChat	N/A	1.68.154.6(Changzhi, Shanxi)	mother	18-29years old	N	Eastern China	male	0-2years old	Y	One	Positive	Positive	Y	Social health insurance	0-20000RMB	News	Bachelor degree	Y	N	Y	Y
1344	2021/11/19 21:08:01	62s	WeChat	N/A	1.70.244.152(Yangquan, Shanxi)	mother	30years old and above	N	Western China	male	9-12years old	N	One	Refuse	Hesitate	N	Commercial insurance	0-20000RMB	School	Junior college	Y	N	N	Y
1345	2021/11/19 21:08:11	44s	WeChat	N/A	112.22.133.51(Xuzhou, jiangsu)	mother	30years old and above	N	Eastern China	female	9-12years old	Y	One	Positive	Positive	Y	Social health insurance	0-20000RMB	News	Middle and high schools	Y	Y	Y	Y
1346	2021/11/19 21:08:19	113s	WeChat	N/A	112.32.106.101(Hefei, Anhui)	mother	30years old and above	Y	Eastern China	female	0-2years old	Y	One	Hesitate	Hesitate	N	Social health insurance	20000-50000RMB	Other	Middle and high schools	Y	N	N	N
1347	2021/11/19 21:08:34	101s	WeChat	N/A	60.220.76.216(Changzhi, Shanxi)	father	30years old and above	Y	Central China	male	3-8years old	Y	One	Positive	Positive	N	Social health insurance	0-20000RMB	Communities and units	Bachelor degree	Y	Y	N	N
1348	2021/11/19 21:09:13	56s	WeChat	N/A	112.39.9.239(Chaoyang,Liaoning)	mother	30years old and above	N	Central China	male	9-12years old	Y	Two	Positive	Positive	Y	Social health insurance	20000-50000RMB	School	Middle and high schools	Y	Y	Y	N
1349	2021/11/19 21:10:08	62s	WeChat	N/A	115.62.242.85(Xinxiang, Henan)	father	18-29years old	N	Central China	male	3-8years old	Y	Two	Hesitate	Positive	Y	Social health insurance	50000-150000RMB	Network (including we-media, wechat moments, Weibo, etc.)	Junior college	Y	Y	Y	N
1350	2021/11/19 21:10:09	36s	WeChat	N/A	218.26.55.24(Taiyuan,Shanxi)	father	30years old and above	N	Central China	male	3-8years old	Y	Two	Hesitate	Hesitate	Y	Commercial insurance	20000-50000RMB	School	Junior college	Y	Y	Y	N
1351	2021/11/19 21:10:20	33s	WeChat	N/A	183.187.137.236(Yangquan, Shanxi)	father	18-29years old	Y	Eastern China	male	0-2years old	Y	Two	Hesitate	Hesitate	Y	Social health insurance	20000-50000RMB	News	Junior college	Y	Y	Y	Y
1352	2021/11/19 21:10:37	104s	WeChat	N/A	218.109.192.170(Hangzhou, Zhejiang)	father	30years old and above	N	Eastern China	male	3-8years old	N	Two	Positive	Delay	N	Social health insurance	150000-500000RMB	School	Bachelor degree	Y	N	N	Y
1353	2021/11/19 21:10:38	61s	WeChat	N/A	220.184.36.169(Hangzhou, Zhejiang)	father	30years old and above	Y	Eastern China	female	3-8years old	Y	Two	Delay	Delay	Y	Social health insurance	150000-500000RMB	News	Master degree or above	Y	N	N	N
1354	2021/11/19 21:10:58	63s	WeChat	N/A	119.251.176.79(Cangzhou, Hebei)	mother	30years old and above	N	Central China	male	9-12years old	Y	Two	Positive	Positive	Y	Social health insurance	20000-50000RMB	Communities and units	Bachelor degree	Y	Y	Y	Y
1355	2021/11/19 21:11:22	25s	WeChat	N/A	118.80.186.70(Yangquan, Shanxi)	mother	18-29years old	N	Eastern China	female	3-8years old	Y	One	Positive	Positive	Y	Social health insurance	0-20000RMB	News	Middle and high schools	Y	Y	Y	Y
1356	2021/11/19 21:11:23	23s	WeChat	N/A	36.148.51.3(Loudi, Hunan)	father	18-29years old	Y	Eastern China	male	0-2years old	Y	One	Positive	Positive	Y	Social health insurance	0-20000RMB	News	Middle and high schools	Y	Y	Y	Y
1357	2021/11/19 21:11:30	113s	WeChat	N/A	113.0.39.169(Harbin, Heilongjiang)	mother	30years old and above	N	Central China	female	3-8years old	Y	One	Positive	Positive	N	Social health insurance	20000-50000RMB	News	Junior college	Y	N	N	N
1358	2021/11/19 21:11:33	31s	WeChat	N/A	110.51.11.238(Datong,Shanxi)	mother	18-29years old	Y	Western China	male	9-12years old	Y	Two	Positive	Hesitate	Y	Commercial insurance	50000-150000RMB	Network (including we-media, wechat moments, Weibo, etc.)	Middle and high schools	Y	Y	Y	Y
1359	2021/11/19 21:11:39	65s	WeChat	N/A	120.208.171.33(Jinzhong, Shanxi)	father	30years old and above	Y	Central China	male	13-17years old	Y	Two	Positive	Positive	Y	Social health insurance	50000-150000RMB	News	Junior college	Y	Y	Y	Y
1360	2021/11/19 21:11:38	30s	WeChat	N/A	61.138.58.124(Shuangyashan, Heilongjiang)	father	30years old and above	Y	Central China	male	0-2years old	Y	One	Positive	Positive	Y	Social health insurance	0-20000RMB	News	Middle and high schools	Y	Y	N	Y
1361	2021/11/19 21:11:41	110s	WeChat	N/A	118.80.187.127(Yangquan, Shanxi)	mother	30years old and above	Y	Central China	male	13-17years old	Y	Two	Positive	Positive	Y	Social health insurance	20000-50000RMB	Communities and units	Bachelor degree	Y	Y	Y	Y
1362	2021/11/19 21:11:57	55s	WeChat	N/A	117.170.202.31(Xinyu, Jiangxi)	father	30years old and above	Y	Eastern China	male	3-8years old	Y	One	Positive	Positive	Y	Social health insurance	50000-150000RMB	Communities and units	Junior college	Y	Y	Y	Y
1363	2021/11/19 21:12:09	16s	WeChat	N/A	112.238.89.238(Yantai, Shandong)	mother	18-29years old	Y	Central China	female	3-8years old	N	Two	Refuse	Positive	N	Social health insurance	More than 500000	School	Bachelor degree	N	Y	N	Y
1364	2021/11/19 21:12:42	31s	WeChat	N/A	117.143.48.57(Shanghai)	father	18-29years old	Y	Central China	male	9-12years old	Y	Two	Hesitate	Refuse	Y	Commercial insurance	0-20000RMB	School	Middle and high schools	Y	Y	Y	N
1365	2021/11/19 21:12:48	72s	WeChat	N/A	111.29.160.190(Haikou, Hainan)	mother	30years old and above	N	Central China	female	13-17years old	N	Three or more	Delay	Delay	N	Both	More than 500000	Other	Middle and high schools	Y	Y	Y	Y
1366	2021/11/19 21:12:48	43s	WeChat	N/A	112.224.70.254(Qingdao, Shandong)	father	30years old and above	Y	Eastern China	male	3-8years old	Y	One	Positive	Positive	Y	Social health insurance	50000-150000RMB	Network (including we-media, wechat moments, Weibo, etc.)	Junior college	Y	Y	Y	Y
1367	2021/11/19 21:13:19	30s	WeChat	N/A	171.119.13.205(Yangquan, Shanxi)	mother	30years old and above	Y	Central China	male	3-8years old	Y	Two	Hesitate	Hesitate	Y	Commercial insurance	20000-50000RMB	News	Junior college	Y	Y	Y	Y
1368	2021/11/19 21:13:36	61s	WeChat	N/A	112.39.66.187(Huludao,Liaoning)	father	30years old and above	N	Central China	male	3-8years old	Y	One	Positive	Positive	Y	Social health insurance	20000-50000RMB	News	Middle and high schools	Y	Y	Y	Y
1369	2021/11/19 21:13:39	34s	WeChat	N/A	60.9.120.100(Hengshui, Hebei)	father	30years old and above	N	Eastern China	male	9-12years old	Y	One	Positive	Positive	Y	Social health insurance	0-20000RMB	Communities and units	Middle and high schools	Y	Y	Y	N
1370	2021/11/19 21:13:44	53s	WeChat	N/A	115.50.193.107(Luoyang, Henan)	mother	30years old and above	Y	Central China	female	13-17years old	Y	One	Positive	Positive	Y	Commercial insurance	150000-500000RMB	Network (including we-media, wechat moments, Weibo, etc.)	Bachelor degree	Y	Y	Y	Y
1371	2021/11/19 21:14:00	29s	WeChat	N/A	42.230.88.213(Sanmenxia, Henan)	mother	30years old and above	Y	Central China	male	13-17years old	Y	Two	Hesitate	Positive	Y	None	20000-50000RMB	News	Middle and high schools	Y	Y	Y	Y
1372	2021/11/19 21:14:02	31s	WeChat	N/A	117.170.200.171(Xinyu, Jiangxi)	father	30years old and above	Y	Central China	male	13-17years old	Y	One	Positive	Positive	N	Social health insurance	0-20000RMB	News	Bachelor degree	Y	Y	Y	N
1373	2021/11/19 21:14:05	67s	WeChat	N/A	113.238.225.155(Chaoyang,Liaoning)	mother	30years old and above	N	Eastern China	male	13-17years old	Y	One	Positive	Positive	Y	Social health insurance	50000-150000RMB	Network (including we-media, wechat moments, Weibo, etc.)	Junior college	Y	Y	Y	Y
1374	2021/11/19 21:14:09	61s	WeChat	N/A	118.80.18.37(Yangquan, Shanxi)	father	18-29years old	N	Central China	male	3-8years old	Y	One	Positive	Positive	Y	Social health insurance	50000-150000RMB	News	Bachelor degree	Y	Y	Y	Y
1375	2021/11/19 21:14:56	31s	WeChat	N/A	171.119.13.205(Yangquan, Shanxi)	mother	30years old and above	N	Central China	male	3-8years old	Y	Two	Hesitate	Hesitate	Y	Social health insurance	0-20000RMB	News	Junior college	Y	Y	Y	Y
1376	2021/11/19 21:14:59	46s	WeChat	N/A	113.27.23.141(Jincheng, Shanxi)	father	18-29years old	Y	Eastern China	male	3-8years old	Y	One	Positive	Positive	Y	Social health insurance	0-20000RMB	News	Middle and high schools	Y	Y	Y	Y
1377	2021/11/19 21:15:20	59s	WeChat	N/A	112.96.176.21(Foshan, Guangdong)	mother	18-29years old	Y	Eastern China	female	0-2years old	Y	Two	Positive	Positive	Y	Social health insurance	0-20000RMB	School	Middle and high schools	Y	N	N	N
1378	2021/11/19 21:15:30	68s	WeChat	N/A	106.6.88.75(Ganzhou, Jiangxi)	mother	30years old and above	N	Central China	male	3-8years old	Y	Two	Positive	Positive	Y	Social health insurance	150000-500000RMB	News	Master degree or above	Y	Y	Y	N
1379	2021/11/19 21:15:39	42s	WeChat	N/A	112.39.11.106(Chaoyang,Liaoning)	mother	30years old and above	Y	Eastern China	male	13-17years old	Y	One	Positive	Positive	Y	Social health insurance	20000-50000RMB	Communities and units	Junior college	Y	Y	Y	Y
1380	2021/11/19 21:15:47	113s	WeChat	N/A	223.104.246.27(Hangzhou, Zhejiang)	father	30years old and above	Y	Eastern China	female	3-8years old	N	Two	Refuse	Hesitate	N	Social health insurance	50000-150000RMB	News	Bachelor degree	Y	N	N	Y
1381	2021/11/19 21:16:28	76s	WeChat	N/A	120.208.196.213(Yangquan, Shanxi)	father	18-29years old	Y	Eastern China	male	9-12years old	Y	One	Positive	Positive	Y	Social health insurance	0-20000RMB	News	Middle and high schools	Y	Y	Y	Y
1382	2021/11/19 21:16:29	102s	WeChat	N/A	182.106.81.8(Xinyu, Jiangxi)	father	30years old and above	N	Eastern China	female	13-17years old	Y	One	Positive	Positive	Y	Social health insurance	0-20000RMB	News	Middle and high schools	Y	Y	Y	N
1383	2021/11/19 21:16:46	44s	WeChat	N/A	110.180.58.132(Yangquan, Shanxi)	father	30years old and above	N	Eastern China	female	13-17years old	Y	One	Positive	Positive	Y	Social health insurance	0-20000RMB	News	Middle and high schools	Y	Y	Y	Y
1384	2021/11/19 21:16:49	102s	WeChat	N/A	113.221.102.129(Changde, Hunan)	mother	30years old and above	N	Eastern China	female	9-12years old	Y	One	Positive	Positive	Y	Social health insurance	20000-50000RMB	School	Middle and high schools	Y	Y	Y	N
1385	2021/11/19 21:16:52	47s	WeChat	N/A	110.180.13.203(Yangquan, Shanxi)	father	30years old and above	N	Central China	female	13-17years old	Y	One	Positive	Positive	Y	Social health insurance	0-20000RMB	News	Middle and high schools	Y	Y	Y	Y
1386	2021/11/19 21:17:14	74s	WeChat	N/A	113.26.37.238(Luliang, Shanxi)	mother	30years old and above	Y	Central China	female	13-17years old	Y	Two	Positive	Positive	Y	Social health insurance	20000-50000RMB	Communities and units	Middle and high schools	Y	Y	Y	Y
1387	2021/11/19 21:17:17	36s	WeChat	N/A	110.176.255.77(Taiyuan,Shanxi)	father	30years old and above	Y	Western China	female	9-12years old	Y	Two	Refuse	Refuse	Y	Commercial insurance	50000-150000RMB	School	Junior college	Y	Y	Y	N
1388	2021/11/19 21:17:23	39s	WeChat	N/A	110.180.36.144(Yangquan, Shanxi)	father	30years old and above	Y	Eastern China	male	0-2years old	Y	One	Hesitate	Positive	Y	None	0-20000RMB	News	Bachelor degree	Y	Y	Y	Y
1389	2021/11/19 21:17:25	68s	WeChat	N/A	114.85.61.234(Shanghai)	mother	30years old and above	N	Eastern China	male	13-17years old	Y	One	Positive	Positive	Y	Social health insurance	50000-150000RMB	News	Junior college	Y	Y	Y	N
1390	2021/11/19 21:17:27	75s	WeChat	N/A	49.94.50.183(Nanjing, Jiangsu)	father	30years old and above	N	Eastern China	male	0-2years old	Y	One	Positive	Positive	Y	Social health insurance	0-20000RMB	News	Middle and high schools	Y	Y	Y	Y
1391	2021/11/19 21:17:30	110s	WeChat	N/A	117.147.21.249(Hangzhou, Zhejiang)	mother	30years old and above	N	Eastern China	male	3-8years old	Y	One	Positive	Positive	Y	Commercial insurance	50000-150000RMB	Network (including we-media, wechat moments, Weibo, etc.)	Bachelor degree	Y	N	N	N
1392	2021/11/19 21:17:33	109s	WeChat	N/A	223.104.35.147(Hefei, Anhui)	mother	30years old and above	Y	Central China	male	3-8years old	Y	One	Refuse	Hesitate	Y	Both	50000-150000RMB	Communities and units	Bachelor degree	Y	N	Y	N
1393	2021/11/19 21:17:59	39s	WeChat	N/A	111.25.153.223(Tonghua, Jilin )	mother	30years old and above	N	Western China	male	3-8years old	Y	One	Positive	Positive	Y	Social health insurance	0-20000RMB	News	Junior college	Y	Y	Y	N
1394	2021/11/19 21:18:20	35s	WeChat	N/A	114.85.61.234(Shanghai)	mother	30years old and above	N	Eastern China	male	13-17years old	Y	One	Positive	Positive	Y	Social health insurance	50000-150000RMB	News	Junior college	Y	Y	Y	N
1395	2021/11/19 21:18:29	49s	WeChat	N/A	123.245.221.114(Chaoyang,Liaoning)	father	30years old and above	N	Central China	male	9-12years old	Y	One	Positive	Positive	Y	Both	0-20000RMB	News	Junior college	Y	N	Y	Y
1396	2021/11/19 21:18:37	88s	WeChat	N/A	125.62.2.143(Chongqing)	mother	30years old and above	N	Central China	male	13-17years old	Y	Two	Positive	Positive	Y	Social health insurance	0-20000RMB	News	Middle and high schools	Y	Y	Y	N
1397	2021/11/19 21:18:43	100s	WeChat	N/A	182.137.112.15(Mianyang, Sichuan )	mother	30years old and above	N	Western China	female	13-17years old	Y	One	Positive	Positive	Y	Social health insurance	0-20000RMB	School	Middle and high schools	Y	Y	Y	Y
1398	2021/11/19 21:18:57	151s	WeChat	N/A	36.161.28.35(Bengbu, Anhui )	father	30years old and above	N	Central China	female	3-8years old	N	Two	Positive	Positive	N	Social health insurance	50000-150000RMB	News	Bachelor degree	Y	N	N	N
1399	2021/11/19 21:19:17	81s	WeChat	N/A	112.96.234.77(Guangzhou,Guangdong)	mother	30years old and above	Y	Eastern China	female	0-2years old	Y	Three or more	Delay	Hesitate	Y	Social health insurance	0-20000RMB	Network (including we-media, wechat moments, Weibo, etc.)	Middle and high schools	Y	Y	Y	Y
1400	2021/11/19 21:19:24	40s	WeChat	N/A	101.85.96.149(Shanghai)	mother	30years old and above	N	Central China	female	13-17years old	N	Three or more	Delay	Delay	N	Both	0-20000RMB	Other	Middle and high schools	Y	Y	Y	Y
1401	2021/11/19 21:19:32	160s	WeChat	N/A	45.116.153.241(Huhhot, Inner Mongolia)	father	30years old and above	N	Central China	female	3-8years old	Y	One	Hesitate	Positive	Y	Social health insurance	0-20000RMB	Other	Middle and high schools	Y	Y	Y	N
1402	2021/11/19 21:19:34	54s	WeChat	N/A	36.161.28.35(Bengbu, Anhui )	mother	30years old and above	N	Eastern China	female	3-8years old	Y	Two	Positive	Positive	N	Social health insurance	20000-50000RMB	News	Bachelor degree	Y	N	N	N
1403	2021/11/19 21:19:53	39s	WeChat	N/A	42.101.244.91(Qiqihar, Heilongjiang)	mother	30years old and above	Y	Central China	male	9-12years old	Y	One	Positive	Positive	Y	Commercial insurance	20000-50000RMB	School	Junior college	Y	Y	Y	Y
1404	2021/11/19 21:20:04	97s	WeChat	N/A	223.104.197.140(Unknown,Shanxi)	mother	30years old and above	N	Central China	male	9-12years old	Y	Two	Positive	Positive	Y	Commercial insurance	0-20000RMB	School	Junior college	Y	N	Y	Y
1405	2021/11/19 21:20:12	104s	WeChat	N/A	223.104.197.140(Unknown,Shanxi)	mother	30years old and above	N	Central China	male	9-12years old	Y	Two	Positive	Positive	Y	Commercial insurance	0-20000RMB	School	Junior college	Y	N	Y	Y
1406	2021/11/19 21:20:27	70s	WeChat	N/A	110.7.156.65(Chifeng, Inner Mongolia)	father	18-29years old	N	Hong Kong, Macao and Taiwan	male	3-8years old	Y	Two	Positive	Positive	Y	Social health insurance	20000-50000RMB	School	Bachelor degree	Y	Y	Y	Y
1407	2021/11/19 21:20:29	65s	WeChat	N/A	223.12.33.77(Taiyuan,Shanxi)	mother	30years old and above	N	Central China	female	3-8years old	Y	Two	Positive	Positive	N	None	20000-50000RMB	Communities and units	Junior college	Y	N	N	Y
1408	2021/11/19 21:20:32	38s	WeChat	N/A	45.116.153.241(Huhhot, Inner Mongolia)	father	18-29years old	Y	Central China	female	0-2years old	Y	One	Positive	Positive	Y	Social health insurance	0-20000RMB	News	Middle and high schools	Y	Y	Y	Y
1409	2021/11/19 21:20:42	17s	WeChat	N/A	101.85.126.94(Shanghai)	father	30years old and above	Y	Central China	male	0-2years old	Y	One	Positive	Hesitate	N	Social health insurance	20000-50000RMB	News	Middle and high schools	Y	Y	Y	Y
1410	2021/11/19 21:21:09	75s	WeChat	N/A	112.10.187.18(Hangzhou, Zhejiang)	father	30years old and above	N	Eastern China	male	3-8years old	Y	One	Positive	Positive	Y	Both	50000-150000RMB	News	Bachelor degree	Y	N	Y	N
1411	2021/11/19 21:21:11	82s	WeChat	N/A	124.131.149.3(Binzhou,Shandong)	mother	30years old and above	N	Eastern China	male	13-17years old	Y	One	Positive	Positive	Y	Social health insurance	50000-150000RMB	News	Middle and high schools	Y	Y	Y	N
1412	2021/11/19 21:21:15	25s	WeChat	N/A	111.41.214.181(Qiqihar, Heilongjiang)	father	30years old and above	Y	Eastern China	male	0-2years old	Y	One	Positive	Positive	Y	Social health insurance	20000-50000RMB	News	Junior college	Y	Y	Y	Y
1413	2021/11/19 21:21:24	32s	WeChat	N/A	171.119.139.72(Yangquan, Shanxi)	mother	30years old and above	Y	Central China	male	3-8years old	Y	One	Refuse	Hesitate	Y	Commercial insurance	20000-50000RMB	News	Middle and high schools	Y	Y	Y	N
1414	2021/11/19 21:22:52	85s	WeChat	N/A	117.162.194.181(Xinyu, Jiangxi)	mother	30years old and above	N	Central China	male	13-17years old	Y	One	Positive	Positive	Y	Social health insurance	50000-150000RMB	News	Middle and high schools	Y	Y	Y	N
1415	2021/11/19 21:23:18	21s	WeChat	N/A	183.200.205.65(Yangquan, Shanxi)	mother	18-29years old	Y	Central China	male	9-12years old	Y	Two	Hesitate	Hesitate	Y	Social health insurance	20000-50000RMB	Network (including we-media, wechat moments, Weibo, etc.)	Junior college	Y	Y	Y	Y
1416	2021/11/19 21:23:20	185s	WeChat	N/A	182.202.186.202(Benxi,Liaoning)	mother	30years old and above	N	Eastern China	female	13-17years old	N	One	Positive	Positive	N	Social health insurance	50000-150000RMB	Communities and units	Middle and high schools	Y	Y	Y	N
1417	2021/11/19 21:23:27	149s	WeChat	N/A	123.164.20.228(Qiqihar, Heilongjiang)	mother	30years old and above	N	Central China	male	13-17years old	Y	One	Positive	Positive	Y	Social health insurance	20000-50000RMB	Communities and units	Middle and high schools	Y	N	N	Y
1418	2021/11/19 21:23:30	49s	WeChat	N/A	117.136.57.173(Unknown, Heilongjiang)	mother	18-29years old	N	Eastern China	female	0-2years old	Y	One	Hesitate	Hesitate	Y	None	0-20000RMB	Other	Bachelor degree	Y	N	N	N
1419	2021/11/19 21:23:31	109s	WeChat	N/A	175.18.154.84(Songyuan, Jilin )	father	30years old and above	Y	Central China	male	3-8years old	Y	Two	Hesitate	Refuse	Y	None	20000-50000RMB	Network (including we-media, wechat moments, Weibo, etc.)	Junior college	Y	Y	N	Y
1420	2021/11/19 21:23:34	54s	WeChat	N/A	223.79.246.169(Weifang, Shandong)	father	30years old and above	Y	Central China	male	13-17years old	Y	One	Positive	Positive	Y	Social health insurance	20000-50000RMB	News	Junior college	Y	Y	Y	Y
1421	2021/11/19 21:23:35	38s	WeChat	N/A	183.200.169.162(Jinzhong, Shanxi)	mother	30years old and above	Y	Western China	male	0-2years old	Y	Three or more	Refuse	Refuse	Y	Commercial insurance	50000-150000RMB	Other	Master degree or above	Y	Y	N	Y
1422	2021/11/19 21:23:51	58s	WeChat	N/A	223.104.197.241(Unknown,Shanxi)	mother	18-29years old	N	Central China	male	3-8years old	Y	One	Refuse	Refuse	Y	None	150000-500000RMB	News	Bachelor degree	Y	Y	Y	Y
1423	2021/11/19 21:23:59	78s	WeChat	N/A	183.158.208.104(Hangzhou, Zhejiang)	father	30years old and above	Y	Eastern China	male	3-8years old	N	One	Hesitate	Refuse	Y	Social health insurance	150000-500000RMB	School	Bachelor degree	Y	N	Y	N
1424	2021/11/19 21:24:21	32s	WeChat	N/A	175.173.149.36(Huludao,Liaoning)	father	30years old and above	N	Western China	male	13-17years old	Y	Two	Hesitate	Hesitate	Y	Social health insurance	0-20000RMB	News	Middle and high schools	Y	Y	Y	N
1425	2021/11/19 21:24:35	102s	WeChat	N/A	222.88.198.214(Jiaozuo, Henan)	mother	30years old and above	N	Central China	male	13-17years old	Y	One	Positive	Positive	Y	Both	150000-500000RMB	Communities and units	Bachelor degree	Y	Y	Y	N
1426	2021/11/19 21:24:35	64s	WeChat	N/A	171.126.254.232(Jincheng, Shanxi)	mother	30years old and above	N	Central China	male	9-12years old	Y	One	Positive	Positive	N	Social health insurance	0-20000RMB	School	Middle and high schools	Y	N	Y	Y
1427	2021/11/19 21:24:41	35s	WeChat	N/A	115.48.208.61(Sanmenxia, Henan)	mother	18-29years old	Y	Central China	male	0-2years old	Y	One	Positive	Positive	Y	Social health insurance	0-20000RMB	News	Middle and high schools	Y	Y	Y	Y
1428	2021/11/19 21:25:25	52s	WeChat	N/A	111.52.38.81(Luliang, Shanxi)	father	18-29years old	Y	Eastern China	male	0-2years old	Y	One	Positive	Positive	Y	Social health insurance	0-20000RMB	News	Middle and high schools	null	Y	Y	Y
1429	2021/11/19 21:25:25	14s	WeChat	N/A	112.238.89.238(Yantai, Shandong)	mother	30years old and above	N	Central China	female	0-2years old	N	Two	Refuse	Refuse	N	Commercial insurance	50000-150000RMB	Network (including we-media, wechat moments, Weibo, etc.)	Junior college	N	N	N	N
1430	2021/11/19 21:26:09	34s	WeChat	N/A	27.189.65.122(Langfang, Hebei)	mother	30years old and above	Y	Eastern China	male	3-8years old	Y	Two	Positive	Positive	Y	Social health insurance	20000-50000RMB	Network (including we-media, wechat moments, Weibo, etc.)	Junior college	Y	Y	Y	Y
1431	2021/11/19 21:26:30	66s	WeChat	N/A	115.204.61.197(Hangzhou, Zhejiang)	mother	30years old and above	Y	Central China	female	3-8years old	Y	Two	Positive	Positive	N	Social health insurance	50000-150000RMB	News	Bachelor degree	Y	N	Y	N
1432	2021/11/19 21:26:32	73s	WeChat	N/A	39.155.99.13(Hulun Buir, Inner Mongolia)	father	30years old and above	N	Eastern China	male	3-8years old	Y	One	Positive	Positive	Y	Social health insurance	0-20000RMB	Network (including we-media, wechat moments, Weibo, etc.)	Middle and high schools	Y	Y	Y	Y
1433	2021/11/19 21:26:42	29s	WeChat	N/A	182.112.125.94(Zhoukou, Henan)	father	18-29years old	N	Eastern China	male	9-12years old	Y	One	Positive	Positive	Y	Social health insurance	0-20000RMB	News	Middle and high schools	Y	Y	Y	Y
1434	2021/11/19 21:26:47	20s	WeChat	N/A	223.104.90.95(Nanning, Guangxi)	father	18-29years old	Y	Eastern China	male	0-2years old	Y	One	Positive	Positive	Y	Social health insurance	0-20000RMB	News	Middle and high schools	Y	Y	Y	Y
1435	2021/11/19 21:26:48	103s	WeChat	N/A	113.2.198.192(Jiamusi, Heilongjiang)	mother	30years old and above	N	Eastern China	female	13-17years old	Y	One	Positive	Positive	Y	Social health insurance	0-20000RMB	Communities and units	Middle and high schools	Y	Y	Y	N
1436	2021/11/19 21:26:48	75s	WeChat	N/A	110.180.13.105(Yangquan, Shanxi)	mother	30years old and above	N	Eastern China	male	13-17years old	Y	Two	Positive	Positive	Y	Social health insurance	50000-150000RMB	Communities and units	Middle and high schools	Y	Y	Y	Y
1437	2021/11/19 21:26:55	68s	WeChat	N/A	183.200.205.77(Yangquan, Shanxi)	father	30years old and above	N	Central China	male	13-17years old	Y	One	Positive	Positive	Y	Social health insurance	20000-50000RMB	School	Middle and high schools	Y	Y	Y	N
1438	2021/11/19 21:27:03	53s	WeChat	N/A	120.69.51.198(Changji, Xinjiang)	father	30years old and above	Y	Central China	female	9-12years old	Y	One	Positive	Positive	Y	None	20000-50000RMB	Network (including we-media, wechat moments, Weibo, etc.)	Middle and high schools	Y	Y	Y	Y
1439	2021/11/19 21:27:18	82s	WeChat	N/A	113.16.64.232(Nanning, Guangxi)	father	30years old and above	N	Eastern China	male	13-17years old	Y	One	Positive	Positive	Y	Commercial insurance	More than 500000	Network (including we-media, wechat moments, Weibo, etc.)	Bachelor degree	Y	Y	Y	Y
1440	2021/11/19 21:27:28	92s	WeChat	N/A	111.32.69.52(Tianjin)	mother	30years old and above	N	Eastern China	female	9-12years old	Y	Two	Positive	Positive	Y	Social health insurance	0-20000RMB	Network (including we-media, wechat moments, Weibo, etc.)	Middle and high schools	Y	Y	Y	N
1441	2021/11/19 21:28:04	60s	WeChat	N/A	58.21.217.51(Baicheng, Jilin )	mother	30years old and above	N	Eastern China	male	9-12years old	Y	One	Positive	Positive	Y	Social health insurance	20000-50000RMB	Communities and units	Middle and high schools	Y	Y	Y	Y
1442	2021/11/19 21:28:24	41s	WeChat	N/A	103.57.12.71(Changchun, Jilin )	mother	30years old and above	N	Eastern China	male	3-8years old	Y	One	Positive	Positive	Y	Social health insurance	0-20000RMB	News	Bachelor degree	Y	Y	Y	Y
1443	2021/11/19 21:28:28	67s	WeChat	N/A	210.22.78.106(Shanghai)	father	30years old and above	N	Eastern China	male	13-17years old	Y	One	Positive	Positive	Y	Social health insurance	0-20000RMB	Network (including we-media, wechat moments, Weibo, etc.)	Middle and high schools	Y	Y	Y	Y
1444	2021/11/19 21:28:38	100s	WeChat	N/A	120.4.34.210(Tangshan, Hebei)	mother	30years old and above	N	Eastern China	female	13-17years old	Y	Two	Positive	Positive	Y	Commercial insurance	0-20000RMB	Other	Middle and high schools	Y	Y	Y	N
1445	2021/11/19 21:29:11	50s	WeChat	N/A	118.80.106.200(Yangquan, Shanxi)	father	30years old and above	Y	Eastern China	male	3-8years old	Y	One	Hesitate	Positive	Y	Commercial insurance	0-20000RMB	News	Middle and high schools	Y	Y	Y	Y
1446	2021/11/19 21:29:14	42s	WeChat	N/A	58.21.217.51(Baicheng, Jilin )	mother	30years old and above	N	Eastern China	male	3-8years old	Y	One	Positive	Positive	Y	Social health insurance	20000-50000RMB	Communities and units	Middle and high schools	Y	Y	Y	Y
1447	2021/11/19 21:29:20	70s	WeChat	N/A	221.212.214.108(Harbin, Heilongjiang)	mother	30years old and above	N	Eastern China	female	13-17years old	Y	One	Hesitate	Hesitate	Y	Social health insurance	20000-50000RMB	Network (including we-media, wechat moments, Weibo, etc.)	Bachelor degree	Y	Y	Y	Y
1448	2021/11/19 21:29:23	59s	WeChat	N/A	118.72.207.213(Datong,Shanxi)	mother	30years old and above	N	Western China	male	13-17years old	Y	Two	Positive	Positive	Y	Social health insurance	0-20000RMB	School	Middle and high schools	Y	Y	Y	Y
1449	2021/11/19 21:29:34	72s	WeChat	N/A	117.61.24.208(Nanjing, Jiangsu)	father	30years old and above	Y	Eastern China	male	13-17years old	Y	One	Positive	Positive	Y	Social health insurance	50000-150000RMB	News	Middle and high schools	Y	Y	Y	N
1450	2021/11/19 21:29:42	40s	WeChat	N/A	210.22.78.106(Shanghai)	father	30years old and above	N	Eastern China	male	13-17years old	Y	One	Positive	Positive	Y	Social health insurance	0-20000RMB	Network (including we-media, wechat moments, Weibo, etc.)	Middle and high schools	Y	Y	Y	Y
1451	2021/11/19 21:31:01	29s	WeChat	N/A	36.142.158.201(Unknown, Gansu)	father	30years old and above	N	Eastern China	male	3-8years old	N	Two	Positive	Hesitate	Y	Commercial insurance	0-20000RMB	Network (including we-media, wechat moments, Weibo, etc.)	Junior college	N	N	Y	Y
1452	2021/11/19 21:31:22	31s	WeChat	N/A	36.142.158.201(Unknown, Gansu)	mother	30years old and above	Y	Western China	female	9-12years old	Y	Two	Hesitate	Refuse	Y	None	150000-500000RMB	Network (including we-media, wechat moments, Weibo, etc.)	Bachelor degree	Y	Y	N	N
1453	2021/11/19 21:31:24	80s	WeChat	N/A	218.26.55.220(Taiyuan,Shanxi)	father	30years old and above	N	Central China	male	13-17years old	Y	One	Positive	Positive	Y	None	0-20000RMB	Communities and units	Junior college	Y	Y	Y	N
1454	2021/11/19 21:31:43	505s	WeChat	N/A	171.82.191.142(Wuhan, Hubei )	mother	30years old and above	N	Central China	female	9-12years old	Y	Two	Positive	Positive	Y	Both	50000-150000RMB	School	Bachelor degree	Y	N	Y	N
1455	2021/11/19 21:31:47	35s	WeChat	N/A	117.170.202.31(Xinyu, Jiangxi)	father	30years old and above	Y	Eastern China	male	3-8years old	Y	One	Positive	Positive	Y	Social health insurance	50000-150000RMB	News	Bachelor degree	Y	Y	Y	N
1456	2021/11/19 21:31:53	67s	WeChat	N/A	101.22.9.168(Tangshan, Hebei)	father	30years old and above	N	Eastern China	male	13-17years old	Y	One	Positive	Positive	Y	Social health insurance	50000-150000RMB	Communities and units	Middle and high schools	Y	Y	Y	Y
1457	2021/11/19 21:32:07	48s	WeChat	N/A	60.9.254.61(Hengshui, Hebei)	father	18-29years old	N	Western China	male	3-8years old	Y	One	Positive	Positive	Y	Commercial insurance	50000-150000RMB	School	Bachelor degree	Y	Y	Y	N
1458	2021/11/19 21:32:07	78s	WeChat	N/A	120.207.97.104(Datong,Shanxi)	father	30years old and above	Y	Eastern China	male	0-2years old	Y	Two	Positive	Positive	Y	Social health insurance	0-20000RMB	News	Middle and high schools	Y	Y	Y	Y
1459	2021/11/19 21:32:42	105s	WeChat	N/A	60.223.188.74(Jinzhong, Shanxi)	mother	30years old and above	N	Central China	male	3-8years old	N	Two	Positive	Positive	N	None	50000-150000RMB	News	Middle and high schools	Y	N	N	Y
1460	2021/11/19 21:33:21	55s	WeChat	N/A	1.190.2.13(Daqing, Heilongjiang)	father	30years old and above	N	Eastern China	female	13-17years old	Y	One	Positive	Positive	Y	Social health insurance	50000-150000RMB	Network (including we-media, wechat moments, Weibo, etc.)	Junior college	Y	Y	Y	Y
1461	2021/11/19 21:34:13	31s	WeChat	N/A	42.101.244.91(Qiqihar, Heilongjiang)	father	30years old and above	Y	Central China	female	9-12years old	Y	One	Hesitate	Positive	Y	Social health insurance	20000-50000RMB	News	Middle and high schools	Y	Y	Y	Y
1462	2021/11/19 21:34:14	43s	WeChat	N/A	120.224.69.149(Jining,Shandong)	father	30years old and above	N	Central China	male	13-17years old	Y	One	Positive	Positive	Y	Social health insurance	20000-50000RMB	News	Bachelor degree	Y	Y	Y	Y
1463	2021/11/19 21:34:42	49s	WeChat	N/A	221.204.69.243(Taiyuan,Shanxi)	mother	30years old and above	N	Eastern China	female	0-2years old	N	One	Delay	Refuse	Y	None	0-20000RMB	Communities and units	Junior college	Y	Y	Y	Y
1464	2021/11/19 21:34:53	16s	WeChat	N/A	120.239.8.13(Shantou,Guangdong)	father	30years old and above	N	Central China	female	3-8years old	Y	Two	Hesitate	Hesitate	N	None	20000-50000RMB	Network (including we-media, wechat moments, Weibo, etc.)	Bachelor degree	N	N	N	N
1465	2021/11/19 21:36:14	33s	WeChat	N/A	223.74.40.159(Shantou,Guangdong)	father	30years old and above	Y	Eastern China	male	13-17years old	Y	Two	Positive	Positive	Y	Social health insurance	20000-50000RMB	News	Master degree or above	Y	Y	Y	Y
1466	2021/11/19 21:36:17	50s	WeChat	N/A	221.192.178.233(Shijiazhuang, Hebei)	mother	30years old and above	N	Western China	female	13-17years old	Y	Two	Refuse	Hesitate	Y	Social health insurance	0-20000RMB	News	Middle and high schools	Y	Y	Y	Y
1467	2021/11/19 21:36:26	43s	WeChat	N/A	117.135.95.229(Shanghai)	father	30years old and above	Y	Western China	female	9-12years old	Y	Two	Hesitate	Positive	Y	None	20000-50000RMB	News	Middle and high schools	Y	Y	Y	Y
1468	2021/11/19 21:36:57	94s	WeChat	N/A	110.180.14.41(Yangquan, Shanxi)	father	30years old and above	N	Western China	male	13-17years old	Y	Two	Positive	Positive	N	None	0-20000RMB	Communities and units	Master degree or above	Y	N	N	N
1469	2021/11/19 21:37:13	79s	WeChat	N/A	113.13.206.143(Qinzhou, Guangxi)	mother	18-29years old	N	Central China	female	3-8years old	Y	Two	Positive	Positive	N	Social health insurance	0-20000RMB	Communities and units	Bachelor degree	Y	Y	Y	N
1470	2021/11/19 21:37:13	47s	WeChat	N/A	106.46.42.114(Jiaozuo, Henan)	father	30years old and above	Y	Central China	male	13-17years old	Y	Two	Refuse	Hesitate	Y	Social health insurance	20000-50000RMB	News	Junior college	Y	Y	Y	Y
1471	2021/11/19 21:37:16	38s	WeChat	N/A	124.166.246.113(Yangquan, Shanxi)	father	30years old and above	N	Central China	female	9-12years old	Y	Three or more	Hesitate	Refuse	Y	Commercial insurance	50000-150000RMB	School	Bachelor degree	Y	Y	Y	Y
1472	2021/11/19 21:37:17	72s	WeChat	N/A	122.158.200.170(Suihua, Heilongjiang)	father	30years old and above	N	Western China	male	3-8years old	Y	One	Positive	Positive	Y	Social health insurance	20000-50000RMB	Communities and units	Bachelor degree	Y	Y	Y	N
1473	2021/11/19 21:37:47	42s	WeChat	N/A	39.144.97.24(Unknown,Shanxi)	mother	30years old and above	N	Eastern China	female	13-17years old	Y	One	Positive	Positive	Y	Social health insurance	0-20000RMB	News	Bachelor degree	Y	Y	Y	Y
1474	2021/11/19 21:38:10	37s	WeChat	N/A	121.21.191.249(Tangshan, Hebei)	mother	30years old and above	N	Eastern China	female	9-12years old	Y	Two	Hesitate	Refuse	Y	Commercial insurance	20000-50000RMB	News	Middle and high schools	Y	Y	Y	Y
1475	2021/11/19 21:38:37	85s	WeChat	N/A	42.49.29.130(Shaoyang, Hunan)	father	18-29years old	N	Western China	female	9-12years old	N	Two	Hesitate	Delay	Y	None	20000-50000RMB	School	Junior college	N	N	N	N
1476	2021/11/19 21:38:42	92s	WeChat	N/A	113.249.163.209(Chongqing)	mother	30years old and above	N	Central China	male	13-17years old	Y	One	Positive	Positive	Y	Social health insurance	0-20000RMB	Communities and units	Junior college	Y	N	Y	N
1477	2021/11/19 21:38:52	77s	WeChat	N/A	180.89.224.36(Xi'an, Shaanxi)	mother	30years old and above	Y	Central China	female	3-8years old	Y	Two	Refuse	Hesitate	Y	Commercial insurance	20000-50000RMB	Communities and units	Bachelor degree	Y	Y	Y	Y
1478	2021/11/19 21:39:31	88s	WeChat	N/A	112.10.57.168(Hangzhou, Zhejiang)	father	30years old and above	N	Eastern China	male	9-12years old	Y	One	Positive	Positive	N	Both	150000-500000RMB	Network (including we-media, wechat moments, Weibo, etc.)	Bachelor degree	N	N	N	Y
1479	2021/11/19 21:39:35	45s	WeChat	N/A	117.70.188.35(Lu'an,Anhui)	father	30years old and above	Y	Central China	male	9-12years old	Y	One	Positive	Positive	Y	Social health insurance	50000-150000RMB	Network (including we-media, wechat moments, Weibo, etc.)	Bachelor degree	Y	Y	Y	Y
1480	2021/11/19 21:39:48	66s	WeChat	N/A	120.208.200.109(Linfen,Shanxi)	mother	30years old and above	N	Central China	female	9-12years old	Y	One	Positive	Positive	Y	Social health insurance	20000-50000RMB	Communities and units	Junior college	Y	Y	Y	Y
1481	2021/11/19 21:40:50	26s	WeChat	N/A	218.26.54.6(Taiyuan,Shanxi)	mother	18-29years old	Y	Western China	female	13-17years old	Y	One	Positive	Positive	Y	Social health insurance	50000-150000RMB	News	Middle and high schools	Y	Y	Y	Y
1482	2021/11/19 21:41:33	64s	WeChat	N/A	120.242.184.26(Suzhou,Anhui)	mother	18-29years old	N	Eastern China	male	0-2years old	Y	One	Positive	Positive	N	Social health insurance	20000-50000RMB	Communities and units	Junior college	Y	N	N	Y
1483	2021/11/19 21:41:53	33s	WeChat	N/A	112.51.128.44(Nanping, Fujian)	mother	30years old and above	Y	Central China	female	13-17years old	Y	Two	Positive	Positive	Y	Social health insurance	50000-150000RMB	Network (including we-media, wechat moments, Weibo, etc.)	Junior college	Y	Y	Y	Y
1484	2021/11/19 21:42:10	26s	WeChat	N/A	42.103.1.250(Qiqihar, Heilongjiang)	father	18-29years old	Y	Eastern China	male	0-2years old	Y	One	Positive	Positive	Y	Social health insurance	20000-50000RMB	Network (including we-media, wechat moments, Weibo, etc.)	Bachelor degree	Y	Y	Y	Y
1485	2021/11/19 21:42:13	49s	WeChat	N/A	171.9.26.153(Jiaozuo, Henan)	father	30years old and above	Y	Eastern China	male	0-2years old	Y	One	Positive	Hesitate	Y	Social health insurance	20000-50000RMB	Network (including we-media, wechat moments, Weibo, etc.)	Bachelor degree	Y	Y	Y	Y
1486	2021/11/19 21:42:19	94s	WeChat	N/A	223.104.165.239(Hangzhou, Zhejiang)	father	30years old and above	Y	Eastern China	male	0-2years old	N	One	Delay	Delay	Y	Social health insurance	50000-150000RMB	News	Bachelor degree	Y	N	Y	N
1487	2021/11/19 21:42:37	53s	WeChat	N/A	221.192.180.232(Qinhuangdao, Hebei)	father	30years old and above	Y	Eastern China	male	13-17years old	Y	Two	Positive	Positive	Y	Social health insurance	0-20000RMB	News	Junior college	Y	Y	Y	Y
1488	2021/11/19 21:43:06	23s	WeChat	N/A	110.51.11.238(Datong,Shanxi)	father	18-29years old	Y	Central China	male	3-8years old	Y	One	Positive	Hesitate	Y	Social health insurance	50000-150000RMB	News	Bachelor degree	Y	Y	Y	Y
1489	2021/11/19 21:43:54	75s	WeChat	N/A	119.44.61.63(Changsha, Hunan)	mother	30years old and above	N	Eastern China	male	9-12years old	Y	Two	Positive	Positive	N	Social health insurance	0-20000RMB	News	Middle and high schools	Y	N	N	Y
1490	2021/11/19 21:43:57	497s	WeChat	N/A	120.243.72.162(Bozhou,Anhui)	mother	18-29years old	Y	Central China	female	9-12years old	Y	Two	Positive	Positive	Y	Social health insurance	50000-150000RMB	School	Bachelor degree	Y	N	Y	Y
1491	2021/11/19 21:44:11	49s	WeChat	N/A	110.188.210.233(Mianyang, Sichuan )	father	30years old and above	N	Central China	male	3-8years old	Y	One	Positive	Positive	Y	Social health insurance	20000-50000RMB	News	Junior college	Y	Y	Y	Y
1492	2021/11/19 21:44:15	63s	WeChat	N/A	1.70.241.168(Yangquan, Shanxi)	mother	30years old and above	N	Central China	male	13-17years old	Y	One	Positive	Positive	Y	Social health insurance	0-20000RMB	Communities and units	Middle and high schools	Y	N	Y	N
1493	2021/11/19 21:44:22	116s	WeChat	N/A	110.231.111.87(Tangshan, Hebei)	mother	30years old and above	N	Eastern China	male	9-12years old	Y	One	Positive	Positive	N	Social health insurance	20000-50000RMB	News	Middle and high schools	Y	N	N	Y
1494	2021/11/19 21:44:28	172s	WeChat	N/A	114.107.219.161(Lu'an,Anhui)	father	30years old and above	Y	Eastern China	female	3-8years old	Y	Two	Positive	Positive	N	Social health insurance	150000-500000RMB	Network (including we-media, wechat moments, Weibo, etc.)	Bachelor degree	Y	N	Y	N
1495	2021/11/19 21:45:05	61s	WeChat	N/A	119.44.61.63(Changsha, Hunan)	mother	30years old and above	N	Eastern China	male	9-12years old	Y	Two	Positive	Positive	N	Social health insurance	0-20000RMB	News	Middle and high schools	Y	N	N	Y
1496	2021/11/19 21:45:08	98s	WeChat	N/A	39.144.96.20(Unknown,Shanxi)	father	30years old and above	N	Eastern China	male	13-17years old	Y	Two	Positive	Positive	Y	Social health insurance	50000-150000RMB	Communities and units	Middle and high schools	Y	Y	Y	N
1497	2021/11/19 21:45:08	57s	WeChat	N/A	36.104.114.166(Baicheng, Jilin )	mother	30years old and above	Y	Eastern China	female	9-12years old	Y	One	Hesitate	Positive	Y	Social health insurance	0-20000RMB	News	Middle and high schools	Y	Y	Y	Y
1498	2021/11/19 21:45:41	34s	WeChat	N/A	110.180.58.132(Yangquan, Shanxi)	father	30years old and above	N	Eastern China	female	13-17years old	Y	One	Positive	Positive	Y	Social health insurance	20000-50000RMB	News	Middle and high schools	Y	Y	Y	N
1499	2021/11/19 21:46:05	81s	WeChat	N/A	183.200.199.70(Yangquan, Shanxi)	mother	30years old and above	Y	Central China	male	3-8years old	N	One	Refuse	Positive	N	Social health insurance	50000-150000RMB	Network (including we-media, wechat moments, Weibo, etc.)	Junior college	Y	Y	Y	Y
1500	2021/11/19 21:46:06	63s	WeChat	N/A	221.195.239.223(Cangzhou, Hebei)	mother	30years old and above	Y	Central China	female	13-17years old	Y	One	Positive	Positive	Y	Both	20000-50000RMB	Communities and units	Junior college	Y	Y	Y	N
1501	2021/11/19 21:46:19	51s	WeChat	N/A	39.144.96.20(Unknown,Shanxi)	father	30years old and above	N	Eastern China	male	13-17years old	Y	Two	Positive	Positive	Y	Social health insurance	50000-150000RMB	Communities and units	Middle and high schools	Y	Y	Y	N
1502	2021/11/19 21:46:50	121s	WeChat	N/A	117.61.29.130(Nanjing, Jiangsu)	mother	30years old and above	N	Western China	female	13-17years old	Y	One	Positive	Positive	Y	Social health insurance	0-20000RMB	News	Middle and high schools	Y	Y	Y	N
1503	2021/11/19 21:46:55	87s	WeChat	N/A	106.114.218.74(Shijiazhuang, Hebei)	mother	30years old and above	N	Central China	female	9-12years old	Y	One	Positive	Positive	Y	None	20000-50000RMB	Communities and units	Bachelor degree	Y	N	N	N
1504	2021/11/19 21:47:05	56s	WeChat	N/A	120.208.196.13(Yangquan, Shanxi)	father	30years old and above	Y	Central China	male	0-2years old	Y	Two	Hesitate	Refuse	Y	Social health insurance	20000-50000RMB	Network (including we-media, wechat moments, Weibo, etc.)	Junior college	Y	Y	Y	Y
1505	2021/11/19 21:47:07	44s	WeChat	N/A	124.166.153.110(Yangquan, Shanxi)	mother	30years old and above	Y	Eastern China	male	0-2years old	Y	One	Positive	Positive	Y	Social health insurance	0-20000RMB	News	Middle and high schools	Y	Y	Y	Y
1506	2021/11/19 21:47:28	108s	WeChat	N/A	111.15.144.204(Weihai,Shandong)	mother	30years old and above	N	Eastern China	male	13-17years old	Y	One	Positive	Positive	Y	Social health insurance	0-20000RMB	Communities and units	Junior college	Y	N	Y	Y
1507	2021/11/19 21:47:45	66s	WeChat	N/A	1.68.135.90(Changzhi, Shanxi)	father	30years old and above	N	Central China	male	0-2years old	Y	One	Positive	Positive	Y	Both	50000-150000RMB	News	Middle and high schools	Y	Y	Y	N
1508	2021/11/19 21:48:22	81s	WeChat	N/A	111.53.168.93(Yangquan, Shanxi)	mother	30years old and above	N	Central China	female	13-17years old	Y	Two	Positive	Positive	Y	Social health insurance	0-20000RMB	News	Junior college	Y	Y	Y	Y
1509	2021/11/19 21:48:39	114s	WeChat	N/A	183.200.202.68(Yangquan, Shanxi)	mother	30years old and above	N	Eastern China	male	13-17years old	Y	One	Positive	Positive	Y	Social health insurance	0-20000RMB	Communities and units	Middle and high schools	Y	Y	Y	N
1510	2021/11/19 21:48:48	85s	WeChat	N/A	223.12.237.22(Taiyuan,Shanxi)	father	18-29years old	N	Eastern China	male	0-2years old	Y	One	Positive	Positive	Y	Social health insurance	0-20000RMB	Communities and units	Master degree or above	Y	Y	Y	N
1511	2021/11/19 21:48:55	32s	WeChat	N/A	223.104.197.59(Unknown,Shanxi)	mother	30years old and above	Y	Central China	male	9-12years old	Y	One	Hesitate	Hesitate	Y	Commercial insurance	20000-50000RMB	Network (including we-media, wechat moments, Weibo, etc.)	Junior college	Y	Y	Y	Y
1512	2021/11/19 21:48:56	17s	WeChat	N/A	120.226.196.36(Xiangxi, Hunan)	father	18-29years old	N	Eastern China	female	3-8years old	Y	Two	Hesitate	Hesitate	Y	Social health insurance	0-20000RMB	Network (including we-media, wechat moments, Weibo, etc.)	Bachelor degree	Y	Y	Y	Y
1513	2021/11/19 21:49:04	70s	WeChat	N/A	60.223.128.71(Jinzhong, Shanxi)	mother	30years old and above	Y	Central China	male	9-12years old	Y	One	Positive	Positive	Y	Social health insurance	20000-50000RMB	News	Junior college	Y	Y	Y	Y
1514	2021/11/19 21:49:18	87s	WeChat	N/A	1.194.15.85(Pingdingshan, Henan)	mother	30years old and above	N	Eastern China	male	13-17years old	Y	Two	Positive	Positive	Y	None	0-20000RMB	Communities and units	Middle and high schools	Y	N	N	N
1515	2021/11/19 21:49:26	63s	WeChat	N/A	120.231.71.135(Zhaoqing, Guangdong)	mother	18-29years old	N	Eastern China	male	0-2years old	Y	One	Positive	Positive	Y	Social health insurance	0-20000RMB	News	Middle and high schools	Y	Y	N	N
1516	2021/11/19 21:49:59	22s	WeChat	N/A	112.47.213.56(Quanzhou, Fujian)	father	18-29years old	Y	Eastern China	male	3-8years old	Y	One	Positive	Positive	Y	Social health insurance	More than 500000	Network (including we-media, wechat moments, Weibo, etc.)	Bachelor degree	Y	Y	Y	Y
1517	2021/11/19 21:50:12	32s	WeChat	N/A	119.182.4.100(Jining,Shandong)	father	30years old and above	N	Western China	male	13-17years old	Y	One	Hesitate	Hesitate	Y	None	0-20000RMB	Other	Junior college	Y	Y	Y	Y
1518	2021/11/19 21:50:13	19s	WeChat	N/A	111.41.214.181(Qiqihar, Heilongjiang)	father	18-29years old	Y	Central China	male	3-8years old	N	Two	Hesitate	Hesitate	Y	Social health insurance	0-20000RMB	News	Middle and high schools	Y	Y	Y	Y
1519	2021/11/19 21:50:19	54s	WeChat	N/A	120.208.167.87(Jinzhong, Shanxi)	father	30years old and above	Y	Eastern China	male	13-17years old	Y	One	Positive	Positive	Y	Social health insurance	0-20000RMB	Network (including we-media, wechat moments, Weibo, etc.)	Bachelor degree	Y	Y	Y	Y
1520	2021/11/19 21:50:37	50s	WeChat	N/A	123.185.76.213(Dalian,Liaoning)	mother	30years old and above	Y	Eastern China	male	9-12years old	Y	One	Positive	Hesitate	Y	Social health insurance	0-20000RMB	News	Junior college	Y	Y	Y	Y
1521	2021/11/19 21:50:40	39s	WeChat	N/A	60.211.234.181(Jining,Shandong)	father	30years old and above	Y	Eastern China	male	13-17years old	Y	One	Positive	Positive	Y	Social health insurance	50000-150000RMB	Network (including we-media, wechat moments, Weibo, etc.)	Middle and high schools	Y	Y	Y	Y
1522	2021/11/19 21:50:45	40s	WeChat	N/A	112.36.136.239(Jinan,Shandong)	father	30years old and above	N	Central China	male	13-17years old	Y	One	Positive	Positive	Y	Social health insurance	50000-150000RMB	Network (including we-media, wechat moments, Weibo, etc.)	Junior college	Y	Y	Y	Y
1523	2021/11/19 21:50:50	47s	WeChat	N/A	110.180.35.197(Yangquan, Shanxi)	father	30years old and above	Y	Central China	male	13-17years old	Y	Two	Refuse	Hesitate	Y	Commercial insurance	20000-50000RMB	Network (including we-media, wechat moments, Weibo, etc.)	Middle and high schools	Y	Y	Y	N
1524	2021/11/19 21:51:04	81s	WeChat	N/A	111.35.240.127(Weihai,Shandong)	father	30years old and above	N	Eastern China	female	13-17years old	Y	One	Positive	Positive	Y	Social health insurance	150000-500000RMB	News	Middle and high schools	Y	Y	Y	Y
1525	2021/11/19 21:51:21	82s	WeChat	N/A	120.208.178.188(Datong,Shanxi)	father	30years old and above	Y	Western China	male	13-17years old	Y	One	Positive	Positive	Y	Social health insurance	20000-50000RMB	School	Middle and high schools	Y	Y	Y	Y
1526	2021/11/19 21:51:43	206s	WeChat	N/A	36.5.131.214(Hefei, Anhui)	mother	30years old and above	N	Central China	female	13-17years old	Y	One	Positive	Positive	N	Commercial insurance	20000-50000RMB	Communities and units	Junior college	Y	N	Y	Y
1527	2021/11/19 21:51:58	169s	WeChat	N/A	36.4.197.170(Bozhou,Anhui)	mother	30years old and above	N	Central China	male	3-8years old	Y	Two	Positive	Positive	N	Social health insurance	20000-50000RMB	Communities and units	Junior college	Y	N	Y	N
1528	2021/11/19 21:52:03	82s	WeChat	N/A	218.108.36.18(Hangzhou, Zhejiang)	mother	30years old and above	N	Central China	male	3-8years old	N	One	Positive	Positive	Y	Social health insurance	150000-500000RMB	School	Bachelor degree	Y	N	Y	N
1529	2021/11/19 21:52:43	94s	WeChat	N/A	114.234.62.228(Xuzhou, jiangsu)	mother	18-29years old	N	Central China	female	3-8years old	Y	One	Positive	Positive	Y	Social health insurance	0-20000RMB	Network (including we-media, wechat moments, Weibo, etc.)	Middle and high schools	Y	Y	Y	Y
1530	2021/11/19 21:52:56	114s	WeChat	N/A	119.182.4.253(Jining,Shandong)	father	30years old and above	N	Eastern China	male	13-17years old	Y	One	Positive	Positive	N	Social health insurance	20000-50000RMB	Communities and units	Junior college	Y	N	N	N
1531	2021/11/19 21:53:15	97s	WeChat	N/A	110.252.19.54(Cangzhou, Hebei)	mother	30years old and above	Y	Central China	female	13-17years old	Y	One	Positive	Positive	Y	None	0-20000RMB	School	Master degree or above	Y	Y	Y	Y
1532	2021/11/19 21:53:38	37s	WeChat	N/A	60.218.77.223(Daqing, Heilongjiang)	father	18-29years old	Y	Eastern China	male	0-2years old	Y	One	Positive	Positive	Y	Social health insurance	0-20000RMB	News	Middle and high schools	Y	Y	Y	Y
1533	2021/11/19 21:54:25	24s	WeChat	N/A	60.218.77.223(Daqing, Heilongjiang)	father	18-29years old	Y	Eastern China	male	0-2years old	Y	One	Positive	Positive	Y	Social health insurance	20000-50000RMB	News	Middle and high schools	Y	Y	Y	Y
1534	2021/11/19 21:54:43	27s	WeChat	N/A	1.190.2.13(Daqing, Heilongjiang)	mother	30years old and above	Y	Central China	male	9-12years old	Y	Two	Hesitate	Refuse	Y	Commercial insurance	20000-50000RMB	News	Bachelor degree	null	Y	Y	Y
1535	2021/11/19 21:55:22	29s	WeChat	N/A	120.208.136.127(Jincheng, Shanxi)	mother	30years old and above	Y	Eastern China	male	3-8years old	Y	Two	Refuse	Hesitate	Y	None	50000-150000RMB	Network (including we-media, wechat moments, Weibo, etc.)	Junior college	Y	Y	Y	Y
1536	2021/11/19 21:55:23	35s	WeChat	N/A	1.181.86.245(Chifeng, Inner Mongolia)	father	30years old and above	N	Eastern China	male	13-17years old	Y	One	Positive	Positive	Y	Social health insurance	0-20000RMB	News	Middle and high schools	Y	Y	Y	N
1537	2021/11/19 21:55:55	17s	WeChat	N/A	117.182.24.129(Yulin, Guangxi)	father	18-29years old	Y	Eastern China	male	0-2years old	Y	One	Positive	Positive	Y	Social health insurance	0-20000RMB	News	Middle and high schools	Y	Y	Y	N
1538	2021/11/19 21:56:02	75s	WeChat	N/A	1.29.232.131(Tongliao, Inner Mongolia)	mother	30years old and above	Y	Eastern China	male	13-17years old	Y	One	Positive	Positive	Y	Social health insurance	0-20000RMB	News	Middle and high schools	Y	Y	Y	Y
1539	2021/11/19 21:56:07	75s	WeChat	N/A	39.144.35.43(Hefei, Anhui)	mother	30years old and above	N	Central China	female	3-8years old	Y	Two	Positive	Positive	Y	Social health insurance	20000-50000RMB	School	Bachelor degree	Y	N	N	N
1540	2021/11/19 21:56:10	111s	WeChat	N/A	120.208.171.42(Jinzhong, Shanxi)	father	30years old and above	N	Central China	male	3-8years old	Y	Two	Positive	Positive	Y	Social health insurance	20000-50000RMB	School	Bachelor degree	Y	Y	Y	Y
1541	2021/11/19 21:56:54	129s	WeChat	N/A	59.54.106.92(Jiujiang, Jiangxi)	father	30years old and above	N	Central China	male	13-17years old	Y	One	Positive	Positive	N	Social health insurance	20000-50000RMB	Communities and units	Middle and high schools	Y	Y	Y	N
1542	2021/11/19 21:57:10	41s	WeChat	N/A	223.90.53.125(Jiaozuo, Henan)	mother	30years old and above	N	Central China	male	3-8years old	Y	One	Positive	Positive	Y	Social health insurance	0-20000RMB	News	Middle and high schools	Y	Y	Y	Y
1543	2021/11/19 21:58:22	203s	WeChat	N/A	49.78.6.81(Nanjing, Jiangsu)	mother	30years old and above	N	Eastern China	male	3-8years old	Y	Three or more	Positive	Positive	N	Social health insurance	50000-150000RMB	News	Middle and high schools	Y	Y	N	Y
1544	2021/11/19 21:59:05	157s	WeChat	N/A	114.105.195.42(Ma'anshan,Anhui)	father	30years old and above	N	Central China	male	3-8years old	N	One	Positive	Positive	N	Social health insurance	50000-150000RMB	Communities and units	Master degree or above	Y	N	Y	N
1545	2021/11/19 21:59:19	49s	WeChat	N/A	117.136.24.161(Changsha, Hunan)	mother	18-29years old	Y	Eastern China	female	3-8years old	Y	Two	Positive	Positive	Y	Social health insurance	20000-50000RMB	School	Junior college	Y	Y	Y	Y
1546	2021/11/19 22:00:12	57s	WeChat	N/A	110.180.9.124(Yangquan, Shanxi)	mother	30years old and above	N	Eastern China	male	13-17years old	Y	One	Positive	Positive	Y	Social health insurance	0-20000RMB	Communities and units	Middle and high schools	Y	Y	Y	Y
1547	2021/11/19 22:00:55	36s	WeChat	N/A	113.16.64.232(Nanning, Guangxi)	father	30years old and above	Y	Central China	male	3-8years old	Y	One	Positive	Positive	Y	Social health insurance	More than 500000	News	Middle and high schools	Y	Y	Y	Y
1548	2021/11/19 22:01:00	32s	WeChat	N/A	112.224.67.252(Qingdao, Shandong)	father	30years old and above	Y	Eastern China	male	0-2years old	Y	Two	Positive	Positive	Y	Social health insurance	50000-150000RMB	Network (including we-media, wechat moments, Weibo, etc.)	Bachelor degree	Y	Y	Y	N
1549	2021/11/19 22:01:08	73s	WeChat	N/A	183.220.204.39(Ziyang, Sichuan )	father	30years old and above	Y	Eastern China	male	0-2years old	Y	One	Positive	Positive	Y	Social health insurance	0-20000RMB	News	Middle and high schools	N	N	Y	Y
1550	2021/11/19 22:01:10	44s	WeChat	N/A	110.180.9.124(Yangquan, Shanxi)	mother	30years old and above	N	Central China	male	13-17years old	Y	One	Positive	Positive	Y	Social health insurance	0-20000RMB	Communities and units	Middle and high schools	Y	Y	Y	Y
1551	2021/11/19 22:01:25	56s	WeChat	N/A	106.116.220.224(Tangshan, Hebei)	father	30years old and above	Y	Central China	male	0-2years old	Y	One	Positive	Positive	Y	Social health insurance	0-20000RMB	News	Junior college	Y	Y	Y	Y
1552	2021/11/19 22:01:51	29s	WeChat	N/A	110.180.9.124(Yangquan, Shanxi)	father	30years old and above	Y	Central China	female	13-17years old	Y	One	Positive	Positive	Y	Social health insurance	0-20000RMB	Communities and units	Middle and high schools	Y	Y	Y	Y
1553	2021/11/19 22:02:45	35s	WeChat	N/A	36.161.28.35(Bengbu, Anhui )	mother	30years old and above	N	Eastern China	female	9-12years old	Y	Two	Positive	Positive	N	Social health insurance	20000-50000RMB	News	Bachelor degree	Y	N	N	N
1554	2021/11/19 22:02:50	90s	WeChat	N/A	221.197.69.112(Tianjin)	mother	30years old and above	N	Central China	female	13-17years old	Y	One	Positive	Positive	Y	None	0-20000RMB	Communities and units	Middle and high schools	Y	Y	Y	Y
1555	2021/11/19 22:02:57	59s	WeChat	N/A	125.84.183.30(Chongqing)	mother	30years old and above	N	Western China	male	13-17years old	Y	One	Positive	Positive	Y	Commercial insurance	20000-50000RMB	Communities and units	Junior college	Y	Y	Y	Y
1556	2021/11/19 22:03:10	39s	WeChat	N/A	103.63.154.140(Yingkow,Liaoning)	mother	30years old and above	Y	Central China	female	9-12years old	Y	Two	Refuse	Refuse	Y	Commercial insurance	20000-50000RMB	School	Bachelor degree	Y	Y	Y	N
1557	2021/11/19 22:03:12	66s	WeChat	N/A	42.94.130.237(Wuwei, Gansu)	mother	18-29years old	N	Eastern China	female	3-8years old	Y	Two	Hesitate	Hesitate	Y	Social health insurance	0-20000RMB	Other	Junior college	Y	Y	Y	N
1558	2021/11/19 22:03:18	300s	WeChat	N/A	120.243.72.4(Bozhou,Anhui)	mother	18-29years old	N	Central China	male	0-2years old	Y	One	Delay	Delay	N	Social health insurance	20000-50000RMB	Communities and units	Bachelor degree	Y	N	Y	N
1559	2021/11/19 22:03:59	29s	WeChat	N/A	223.104.190.91(Jinan,Shandong)	mother	30years old and above	N	Western China	female	9-12years old	Y	Two	Positive	Positive	Y	Commercial insurance	150000-500000RMB	School	Junior college	Y	Y	Y	Y
1560	2021/11/19 22:04:06	21s	WeChat	N/A	112.224.166.112(Unknown,Shandong)	mother	30years old and above	N	Central China	female	3-8years old	Y	One	Delay	Delay	Y	Commercial insurance	150000-500000RMB	School	Master degree or above	Y	N	N	N
1561	2021/11/19 22:04:13	48s	WeChat	N/A	171.214.223.92(Chengdu, Sichuan )	father	30years old and above	Y	Western China	male	13-17years old	Y	One	Positive	Positive	Y	Social health insurance	0-20000RMB	Communities and units	Middle and high schools	Y	Y	Y	Y
1562	2021/11/19 22:04:26	43s	WeChat	N/A	27.221.252.166(Dezhou,Shandong)	father	18-29years old	N	Eastern China	male	0-2years old	Y	One	Positive	Positive	Y	Social health insurance	0-20000RMB	News	Middle and high schools	Y	Y	Y	N
1563	2021/11/19 22:04:45	65s	WeChat	N/A	183.202.224.87(Yangquan, Shanxi)	mother	30years old and above	N	Central China	female	9-12years old	Y	One	Positive	Positive	Y	Social health insurance	0-20000RMB	Network (including we-media, wechat moments, Weibo, etc.)	Middle and high schools	Y	Y	N	N
1564	2021/11/19 22:05:25	152s	WeChat	N/A	171.223.137.19(Panzhihua, Sichuan )	mother	30years old and above	N	Central China	female	13-17years old	Y	Two	Positive	Positive	Y	Social health insurance	0-20000RMB	News	Middle and high schools	Y	Y	Y	N
1565	2021/11/19 22:05:26	34s	WeChat	N/A	171.119.64.11(Yangquan, Shanxi)	father	18-29years old	Y	Eastern China	male	0-2years old	Y	One	Positive	Positive	Y	Social health insurance	0-20000RMB	News	Middle and high schools	Y	Y	Y	Y
1566	2021/11/19 22:05:33	86s	WeChat	N/A	110.180.50.98(Yangquan, Shanxi)	father	30years old and above	N	Central China	male	13-17years old	Y	Two	Positive	Positive	Y	Social health insurance	0-20000RMB	Communities and units	Middle and high schools	Y	Y	Y	N
1567	2021/11/19 22:05:59	22s	WeChat	N/A	42.103.1.250(Qiqihar, Heilongjiang)	mother	30years old and above	Y	Eastern China	male	3-8years old	Y	Two	Hesitate	Hesitate	Y	Social health insurance	0-20000RMB	News	Middle and high schools	Y	Y	Y	Y
1568	2021/11/19 22:06:00	34s	WeChat	N/A	175.172.193.140(Shenyang,Liaoning)	father	30years old and above	Y	Central China	male	9-12years old	Y	Two	Hesitate	Hesitate	Y	Commercial insurance	50000-150000RMB	School	Junior college	Y	Y	Y	Y
1569	2021/11/19 22:06:01	48s	WeChat	N/A	113.25.245.224(Jinzhong, Shanxi)	mother	30years old and above	Y	Eastern China	male	9-12years old	Y	One	Positive	Positive	Y	Social health insurance	50000-150000RMB	Communities and units	Bachelor degree	Y	Y	Y	Y
1570	2021/11/19 22:06:09	31s	WeChat	N/A	1.190.2.13(Daqing, Heilongjiang)	mother	18-29years old	N	Central China	male	3-8years old	Y	Two	Hesitate	Hesitate	Y	Social health insurance	20000-50000RMB	Network (including we-media, wechat moments, Weibo, etc.)	Junior college	Y	Y	Y	N
1571	2021/11/19 22:06:15	41s	WeChat	N/A	183.197.101.184(Hengshui, Hebei)	father	18-29years old	Y	Central China	male	9-12years old	Y	One	Positive	Positive	Y	Social health insurance	50000-150000RMB	Network (including we-media, wechat moments, Weibo, etc.)	Junior college	Y	Y	Y	Y
1572	2021/11/19 22:06:16	67s	WeChat	N/A	120.208.200.175(Linfen,Shanxi)	mother	30years old and above	N	Eastern China	female	13-17years old	Y	One	Positive	Positive	Y	Social health insurance	0-20000RMB	News	Junior college	Y	Y	Y	N
1573	2021/11/19 22:06:59	51s	WeChat	N/A	117.183.4.64(Guilin, Guangxi)	mother	30years old and above	N	Western China	female	0-2years old	Y	One	Positive	Positive	Y	Social health insurance	50000-150000RMB	News	Bachelor degree	Y	Y	Y	N
1574	2021/11/19 22:07:26	35s	WeChat	N/A	120.208.200.98(Linfen,Shanxi)	mother	30years old and above	Y	Eastern China	male	9-12years old	Y	One	Refuse	Refuse	Y	Social health insurance	20000-50000RMB	Network (including we-media, wechat moments, Weibo, etc.)	Junior college	N	N	N	N
1575	2021/11/19 22:07:39	29s	WeChat	N/A	117.183.4.64(Guilin, Guangxi)	mother	30years old and above	N	Western China	female	0-2years old	Y	One	Positive	Positive	Y	Social health insurance	50000-150000RMB	News	Bachelor degree	Y	Y	Y	Y
1576	2021/11/19 22:08:14	87s	WeChat	N/A	36.5.185.129(Hefei, Anhui)	mother	30years old and above	Y	Eastern China	male	3-8years old	Y	Two	Refuse	Hesitate	N	Social health insurance	50000-150000RMB	News	Bachelor degree	Y	N	N	Y
1577	2021/11/19 22:08:14	79s	WeChat	N/A	183.200.200.101(Yangquan, Shanxi)	father	30years old and above	Y	Central China	male	13-17years old	Y	One	Positive	Positive	Y	Social health insurance	0-20000RMB	News	Middle and high schools	Y	Y	Y	Y
1578	2021/11/19 22:08:22	96s	WeChat	N/A	124.238.82.254(Cangzhou, Hebei)	mother	30years old and above	Y	Western China	female	13-17years old	Y	Two	Hesitate	Hesitate	Y	Social health insurance	0-20000RMB	School	Middle and high schools	Y	Y	Y	Y
1579	2021/11/19 22:08:54	67s	WeChat	N/A	120.208.193.213(Yangquan, Shanxi)	mother	30years old and above	N	Eastern China	female	13-17years old	Y	One	Positive	Positive	N	Social health insurance	0-20000RMB	School	Middle and high schools	Y	N	Y	Y
1580	2021/11/19 22:09:10	50s	WeChat	N/A	183.202.88.1(Datong,Shanxi)	mother	30years old and above	N	Eastern China	male	9-12years old	Y	One	Positive	Positive	Y	Social health insurance	50000-150000RMB	School	Junior college	Y	Y	Y	Y
1581	2021/11/19 22:09:12	60s	WeChat	N/A	111.167.86.254(Tianjin)	father	30years old and above	N	Eastern China	male	13-17years old	Y	One	Positive	Positive	Y	Social health insurance	50000-150000RMB	Communities and units	Bachelor degree	Y	N	Y	N
1582	2021/11/19 22:09:26	207s	WeChat	N/A	110.180.11.145(Yangquan, Shanxi)	mother	30years old and above	Y	Western China	female	3-8years old	Y	Two	Positive	Positive	Y	Social health insurance	50000-150000RMB	School	Middle and high schools	Y	Y	Y	Y
1583	2021/11/19 22:09:34	124s	WeChat	N/A	115.204.98.104(Hangzhou, Zhejiang)	mother	30years old and above	N	Central China	female	13-17years old	Y	One	Positive	Positive	N	Both	50000-150000RMB	Network (including we-media, wechat moments, Weibo, etc.)	Middle and high schools	Y	N	N	N
1584	2021/11/19 22:10:12	29s	WeChat	N/A	223.78.212.157(Weifang, Shandong)	father	18-29years old	N	Eastern China	male	3-8years old	N	Two	Delay	Refuse	N	None	0-20000RMB	Other	Middle and high schools	N	N	N	N
1585	2021/11/19 22:10:12	73s	WeChat	N/A	223.102.222.14(Benxi,Liaoning)	mother	18-29years old	N	Central China	male	0-2years old	N	One	Positive	Hesitate	Y	Social health insurance	0-20000RMB	News	Middle and high schools	Y	Y	N	Y
1586	2021/11/19 22:10:32	48s	WeChat	N/A	118.73.22.50(Linfen,Shanxi)	father	30years old and above	N	Eastern China	female	13-17years old	Y	One	Positive	Positive	Y	Social health insurance	50000-150000RMB	Network (including we-media, wechat moments, Weibo, etc.)	Junior college	Y	Y	Y	Y
1587	2021/11/19 22:10:39	130s	WeChat	N/A	110.180.14.84(Yangquan, Shanxi)	mother	30years old and above	N	Central China	male	13-17years old	Y	Two	Positive	Positive	N	Social health insurance	20000-50000RMB	News	Middle and high schools	Y	N	N	Y
1588	2021/11/19 22:10:54	54s	WeChat	N/A	114.105.195.124(Ma'anshan,Anhui)	mother	30years old and above	N	Eastern China	male	13-17years old	N	One	Positive	Positive	Y	Social health insurance	50000-150000RMB	Communities and units	Bachelor degree	Y	N	Y	N
1589	2021/11/19 22:11:07	39s	WeChat	N/A	112.123.185.94(Bozhou,Anhui)	mother	30years old and above	N	Central China	female	3-8years old	Y	One	Positive	Positive	N	Social health insurance	20000-50000RMB	School	Junior college	Y	N	Y	Y
1590	2021/11/19 22:11:52	179s	WeChat	N/A	118.80.18.110(Yangquan, Shanxi)	mother	30years old and above	N	Eastern China	male	13-17years old	Y	One	Positive	Positive	Y	Social health insurance	0-20000RMB	Communities and units	Middle and high schools	Y	N	N	N
1591	2021/11/19 22:11:54	94s	WeChat	N/A	117.136.116.171(Hefei, Anhui)	mother	30years old and above	Y	Eastern China	male	3-8years old	Y	Two	Positive	Positive	N	Social health insurance	20000-50000RMB	School	Bachelor degree	Y	N	Y	N
1592	2021/11/19 22:12:05	82s	WeChat	N/A	183.202.231.158(Yangquan, Shanxi)	mother	30years old and above	N	Central China	female	13-17years old	Y	One	Positive	Positive	N	Social health insurance	20000-50000RMB	News	Middle and high schools	Y	N	N	N
1593	2021/11/19 22:12:12	81s	WeChat	N/A	223.104.35.186(Hefei, Anhui)	father	30years old and above	N	Central China	female	3-8years old	N	One	Positive	Positive	N	None	50000-150000RMB	Communities and units	Bachelor degree	Y	N	Y	Y
1594	2021/11/19 22:12:25	59s	WeChat	N/A	59.152.39.145(Zhengzhou, Henan)	father	30years old and above	Y	Central China	male	13-17years old	Y	Two	Positive	Positive	Y	Commercial insurance	20000-50000RMB	School	Middle and high schools	Y	Y	Y	Y
1595	2021/11/19 22:12:31	37s	WeChat	N/A	115.48.208.61(Sanmenxia, Henan)	father	30years old and above	N	Central China	female	3-8years old	Y	One	Positive	Positive	Y	Social health insurance	20000-50000RMB	News	Bachelor degree	Y	Y	Y	Y
1596	2021/11/19 22:13:07	85s	WeChat	N/A	39.79.145.140(Dongying, Shandong)	mother	30years old and above	Y	Eastern China	male	3-8years old	Y	Two	Positive	Positive	Y	Social health insurance	0-20000RMB	News	Junior college	Y	Y	Y	Y
1597	2021/11/19 22:13:33	30s	WeChat	N/A	119.103.159.13(Wuhan, Hubei )	father	30years old and above	N	Central China	male	3-8years old	N	Three or more	Refuse	Refuse	N	None	50000-150000RMB	Network (including we-media, wechat moments, Weibo, etc.)	Junior college	Y	Y	N	N
1598	2021/11/19 22:13:37	65s	WeChat	N/A	36.142.158.201(Unknown, Gansu)	mother	18-29years old	N	Central China	female	3-8years old	N	Two	Hesitate	Hesitate	Y	Social health insurance	50000-150000RMB	Network (including we-media, wechat moments, Weibo, etc.)	Junior college	N	Y	Y	N
1599	2021/11/19 22:13:56	59s	WeChat	N/A	39.144.159.150(Chuzhou,Anhui)	mother	30years old and above	N	Central China	male	3-8years old	Y	Two	Positive	Positive	N	Social health insurance	20000-50000RMB	School	Bachelor degree	Y	N	Y	Y
1600	2021/11/19 22:14:01	36s	WeChat	N/A	110.180.13.105(Yangquan, Shanxi)	mother	30years old and above	N	Western China	female	3-8years old	Y	Two	Hesitate	Refuse	Y	None	20000-50000RMB	School	Junior college	Y	Y	Y	Y
1601	2021/11/19 22:14:35	90s	WeChat	N/A	60.218.86.162(Daqing, Heilongjiang)	mother	30years old and above	N	Central China	male	13-17years old	Y	One	Hesitate	Positive	Y	Social health insurance	0-20000RMB	Communities and units	Middle and high schools	Y	Y	Y	N
1602	2021/11/19 22:14:44	61s	WeChat	N/A	111.226.254.236(Cangzhou, Hebei)	mother	30years old and above	N	Eastern China	female	13-17years old	Y	Two	Delay	Delay	Y	Both	0-20000RMB	Other	Master degree or above	Y	Y	Y	Y
1603	2021/11/19 22:14:52	32s	WeChat	N/A	42.101.244.91(Qiqihar, Heilongjiang)	mother	30years old and above	Y	Western China	female	13-17years old	Y	Two	Positive	Positive	Y	Commercial insurance	20000-50000RMB	Network (including we-media, wechat moments, Weibo, etc.)	Bachelor degree	Y	Y	Y	Y
1604	2021/11/19 22:14:54	118s	WeChat	N/A	222.162.40.57(Baishan, Jilin )	father	30years old and above	N	Eastern China	male	9-12years old	Y	One	Positive	Positive	Y	Social health insurance	50000-150000RMB	Communities and units	Master degree or above	Y	Y	Y	N
1605	2021/11/19 22:15:02	28s	WeChat	N/A	223.104.197.235(Unknown,Shanxi)	father	18-29years old	N	Eastern China	male	3-8years old	Y	One	Positive	Positive	Y	Social health insurance	50000-150000RMB	News	Junior college	Y	Y	Y	Y
1606	2021/11/19 22:15:07	54s	WeChat	N/A	120.207.9.254(Linfen,Shanxi)	father	30years old and above	N	Central China	male	3-8years old	Y	Two	Hesitate	Hesitate	Y	Social health insurance	50000-150000RMB	News	Middle and high schools	Y	Y	Y	Y
1607	2021/11/19 22:15:11	102s	WeChat	N/A	115.196.29.46(Hangzhou, Zhejiang)	father	30years old and above	Y	Eastern China	male	3-8years old	Y	One	Positive	Positive	Y	Social health insurance	150000-500000RMB	News	Master degree or above	Y	N	Y	Y
1608	2021/11/19 22:15:55	62s	WeChat	N/A	223.102.222.14(Benxi,Liaoning)	father	18-29years old	Y	Eastern China	male	0-2years old	N	One	Positive	Positive	Y	Social health insurance	0-20000RMB	News	Middle and high schools	Y	Y	Y	N
1609	2021/11/19 22:16:09	117s	WeChat	N/A	223.104.14.37(Taiyuan,Shanxi)	mother	30years old and above	N	Eastern China	female	13-17years old	Y	One	Positive	Positive	N	None	50000-150000RMB	Communities and units	Junior college	Y	N	N	N
1610	2021/11/19 22:16:24	47s	WeChat	N/A	113.13.206.143(Qinzhou, Guangxi)	mother	18-29years old	N	Central China	male	0-2years old	Y	Two	Refuse	Positive	Y	Social health insurance	50000-150000RMB	Communities and units	Bachelor degree	Y	Y	Y	N
1611	2021/11/19 22:16:24	308s	WeChat	N/A	114.105.195.23(Ma'anshan,Anhui)	father	30years old and above	N	Central China	female	3-8years old	Y	Two	Positive	Positive	N	Social health insurance	0-20000RMB	School	Middle and high schools	Y	N	N	N
1612	2021/11/19 22:16:48	21s	WeChat	N/A	120.208.191.62(Datong,Shanxi)	father	18-29years old	Y	Central China	male	3-8years old	Y	Two	Positive	Positive	Y	Social health insurance	20000-50000RMB	School	Middle and high schools	Y	Y	Y	Y
1613	2021/11/19 22:16:53	40s	WeChat	N/A	223.104.197.155(Unknown,Shanxi)	mother	30years old and above	N	Central China	female	3-8years old	Y	Two	Positive	Positive	Y	Social health insurance	20000-50000RMB	Network (including we-media, wechat moments, Weibo, etc.)	Junior college	Y	Y	Y	Y
1614	2021/11/19 22:17:33	95s	WeChat	N/A	60.222.162.242(Yuncheng, Shanxi)	mother	30years old and above	N	Central China	male	9-12years old	Y	Two	Positive	Positive	Y	Commercial insurance	0-20000RMB	School	Junior college	Y	N	Y	N
1615	2021/11/19 22:17:46	169s	WeChat	N/A	111.52.25.171(Luliang, Shanxi)	father	30years old and above	Y	Central China	male	3-8years old	Y	One	Positive	Positive	Y	None	0-20000RMB	News	Middle and high schools	Y	Y	Y	N
1616	2021/11/19 22:17:50	148s	WeChat	N/A	183.200.200.101(Yangquan, Shanxi)	mother	30years old and above	N	Central China	female	13-17years old	Y	One	Positive	Positive	Y	Social health insurance	0-20000RMB	News	Middle and high schools	Y	N	N	Y
1617	2021/11/19 22:17:56	42s	WeChat	N/A	183.200.175.12(Jinzhong, Shanxi)	mother	18-29years old	Y	Western China	male	3-8years old	Y	Two	Positive	Positive	Y	Social health insurance	0-20000RMB	News	Middle and high schools	Y	Y	Y	Y
1618	2021/11/19 22:17:57	76s	WeChat	N/A	58.242.169.32(Bengbu, Anhui )	mother	30years old and above	N	Central China	female	3-8years old	N	One	Positive	Hesitate	Y	Both	50000-150000RMB	School	Middle and high schools	Y	N	N	Y
1619	2021/11/19 22:18:06	26s	WeChat	N/A	112.97.243.173(Dongguan,Guangdong)	father	18-29years old	Y	Eastern China	male	0-2years old	Y	One	Positive	Positive	Y	Social health insurance	0-20000RMB	News	Middle and high schools	Y	Y	Y	Y
1620	2021/11/19 22:18:42	20s	WeChat	N/A	223.104.190.91(Jinan,Shandong)	father	18-29years old	N	Eastern China	female	0-2years old	Y	One	Hesitate	Hesitate	Y	Social health insurance	50000-150000RMB	News	Junior college	Y	Y	Y	Y
1621	2021/11/19 22:20:02	48s	WeChat	N/A	123.175.11.214(Shuozhou, Shanxi)	father	30years old and above	N	Eastern China	male	0-2years old	Y	One	Positive	Positive	Y	Social health insurance	20000-50000RMB	News	Bachelor degree	Y	N	Y	N
1622	2021/11/19 22:20:15	40s	WeChat	N/A	113.2.34.133(Qiqihar, Heilongjiang)	father	30years old and above	Y	Eastern China	male	13-17years old	Y	Two	Positive	Positive	Y	Social health insurance	0-20000RMB	News	Middle and high schools	Y	Y	Y	Y
1623	2021/11/19 22:21:14	87s	WeChat	N/A	36.61.75.114(Hefei, Anhui)	mother	30years old and above	N	Central China	female	3-8years old	Y	Two	Positive	Positive	N	Social health insurance	0-20000RMB	Network (including we-media, wechat moments, Weibo, etc.)	Bachelor degree	Y	N	Y	N
1624	2021/11/19 22:22:01	38s	WeChat	N/A	175.173.149.36(Huludao,Liaoning)	mother	30years old and above	N	Western China	female	13-17years old	Y	One	Positive	Positive	Y	None	0-20000RMB	School	Middle and high schools	Y	Y	Y	N
1625	2021/11/19 22:22:10	32s	WeChat	N/A	113.129.90.47(Jining,Shandong)	father	30years old and above	Y	Central China	male	13-17years old	Y	One	Positive	Positive	Y	Social health insurance	50000-150000RMB	News	Bachelor degree	Y	Y	Y	Y
1626	2021/11/19 22:23:42	80s	WeChat	N/A	36.4.243.23(Bozhou,Anhui)	mother	18-29years old	N	Central China	male	0-2years old	N	One	Positive	Positive	Y	Social health insurance	20000-50000RMB	Communities and units	Bachelor degree	Y	N	N	N
1627	2021/11/19 22:24:03	121s	WeChat	N/A	36.4.243.18(Bozhou,Anhui)	mother	30years old and above	Y	Eastern China	male	3-8years old	Y	Two	Positive	Positive	N	Social health insurance	50000-150000RMB	School	Bachelor degree	Y	N	Y	Y
1628	2021/11/19 22:25:28	104s	WeChat	N/A	120.243.70.103(Bozhou,Anhui)	mother	18-29years old	N	Eastern China	male	0-2years old	Y	One	Refuse	Hesitate	N	Social health insurance	0-20000RMB	Communities and units	Bachelor degree	N	N	Y	Y
1629	2021/11/19 22:26:18	58s	WeChat	N/A	117.136.102.17(Hefei, Anhui)	father	30years old and above	N	Central China	male	3-8years old	Y	Two	Positive	Positive	N	None	0-20000RMB	Communities and units	Bachelor degree	Y	N	Y	Y
1630	2021/11/19 22:26:53	65s	WeChat	N/A	101.247.154.25(Taiyuan,Shanxi)	father	30years old and above	N	Central China	male	0-2years old	Y	One	Refuse	Refuse	Y	None	0-20000RMB	News	Middle and high schools	Y	Y	Y	N
1631	2021/11/19 22:27:19	79s	WeChat	N/A	112.40.29.168(Yingkow,Liaoning)	mother	30years old and above	N	Eastern China	male	13-17years old	Y	One	Positive	Positive	Y	Social health insurance	0-20000RMB	News	Middle and high schools	Y	Y	Y	Y
1632	2021/11/19 22:27:26	198s	WeChat	N/A	183.200.193.206(Yangquan, Shanxi)	mother	30years old and above	N	Western China	female	9-12years old	Y	One	Positive	Positive	N	Social health insurance	20000-50000RMB	News	Bachelor degree	Y	N	N	Y
1633	2021/11/19 22:27:28	44s	WeChat	N/A	117.136.102.70(Hefei, Anhui)	mother	18-29years old	N	Central China	male	3-8years old	Y	Two	Positive	Positive	N	None	0-20000RMB	Communities and units	Bachelor degree	Y	N	Y	N
1634	2021/11/19 22:28:23	21s	WeChat	N/A	120.208.191.62(Datong,Shanxi)	father	30years old and above	N	Central China	male	0-2years old	N	One	Hesitate	Hesitate	Y	Social health insurance	20000-50000RMB	Other	Junior college	Y	Y	Y	Y
1635	2021/11/19 22:28:28	117s	WeChat	N/A	120.208.200.167(Linfen,Shanxi)	father	30years old and above	N	Western China	male	13-17years old	Y	One	Positive	Positive	N	Social health insurance	20000-50000RMB	Communities and units	Middle and high schools	Y	N	N	Y
1636	2021/11/19 22:28:40	102s	WeChat	N/A	119.251.215.15(Cangzhou, Hebei)	father	18-29years old	Y	Eastern China	male	13-17years old	N	One	Delay	Delay	Y	None	0-20000RMB	Other	Master degree or above	Y	N	Y	N
1637	2021/11/19 22:28:54	68s	WeChat	N/A	39.77.65.44(Qingdao, Shandong)	mother	30years old and above	N	Eastern China	female	13-17years old	Y	One	Positive	Positive	Y	Social health insurance	50000-150000RMB	News	Junior college	Y	N	Y	Y
1638	2021/11/19 22:29:13	148s	WeChat	N/A	120.243.66.14(Bozhou,Anhui)	mother	30years old and above	N	Central China	male	9-12years old	Y	Two	Positive	Positive	N	Social health insurance	20000-50000RMB	School	Bachelor degree	Y	N	Y	N
1639	2021/11/19 22:30:25	70s	WeChat	N/A	36.4.243.151(Bozhou,Anhui)	mother	30years old and above	N	Eastern China	female	3-8years old	Y	Two	Positive	Positive	Y	Social health insurance	50000-150000RMB	Communities and units	Bachelor degree	Y	N	Y	N
1640	2021/11/19 22:31:47	80s	WeChat	N/A	101.126.104.161(Shijiazhuang, Hebei)	mother	30years old and above	N	Central China	male	13-17years old	Y	Two	Positive	Positive	N	Social health insurance	0-20000RMB	Communities and units	Junior college	Y	N	N	N
1641	2021/11/19 22:32:16	101s	WeChat	N/A	110.252.17.209(Cangzhou, Hebei)	father	30years old and above	N	Central China	female	13-17years old	Y	One	Positive	Positive	Y	Social health insurance	20000-50000RMB	News	Middle and high schools	Y	Y	Y	Y
1642	2021/11/19 22:33:05	60s	WeChat	N/A	101.126.104.161(Shijiazhuang, Hebei)	mother	30years old and above	N	Central China	male	13-17years old	Y	Two	Positive	Positive	N	Social health insurance	0-20000RMB	Communities and units	Middle and high schools	Y	Y	N	N
1643	2021/11/19 22:34:03	90s	WeChat	N/A	36.161.192.238(Chuzhou,Anhui)	mother	30years old and above	N	Eastern China	male	3-8years old	Y	Two	Positive	Positive	Y	Social health insurance	20000-50000RMB	Communities and units	Bachelor degree	Y	N	Y	N
1644	2021/11/19 22:34:53	58s	WeChat	N/A	223.104.33.17(Hefei, Anhui)	mother	18-29years old	N	Central China	male	3-8years old	Y	Two	Positive	Positive	N	Social health insurance	50000-150000RMB	Communities and units	Bachelor degree	Y	N	Y	N
1645	2021/11/19 22:34:56	127s	WeChat	N/A	221.192.179.214(Shijiazhuang, Hebei)	father	30years old and above	N	Eastern China	male	9-12years old	Y	One	Hesitate	Hesitate	Y	None	20000-50000RMB	Communities and units	Junior college	Y	N	Y	N
1646	2021/11/19 22:35:36	74s	WeChat	N/A	123.182.26.91(Zhangjiakou, Hebei)	mother	30years old and above	N	Eastern China	female	13-17years old	Y	Two	Positive	Positive	Y	Social health insurance	0-20000RMB	News	Middle and high schools	Y	Y	Y	N
1647	2021/11/19 22:38:47	40s	WeChat	N/A	120.208.233.106(Linfen,Shanxi)	father	18-29years old	Y	Central China	male	0-2years old	Y	One	Hesitate	Hesitate	Y	Social health insurance	20000-50000RMB	Network (including we-media, wechat moments, Weibo, etc.)	Junior college	Y	Y	Y	Y
1648	2021/11/19 22:39:44	187s	WeChat	N/A	120.243.68.115(Bozhou,Anhui)	mother	30years old and above	N	Central China	male	3-8years old	Y	One	Positive	Positive	N	Social health insurance	0-20000RMB	Network (including we-media, wechat moments, Weibo, etc.)	Junior college	Y	N	Y	N
1649	2021/11/19 22:40:47	78s	WeChat	N/A	112.36.56.225(Dezhou,Shandong)	father	30years old and above	N	Central China	male	13-17years old	Y	One	Positive	Positive	Y	Social health insurance	More than 500000	News	Junior college	Y	Y	Y	N
1650	2021/11/19 22:41:03	69s	WeChat	N/A	117.183.101.201(Liuzhou, Guangxi)	mother	18-29years old	N	Central China	male	13-17years old	Y	One	Positive	Positive	Y	Social health insurance	20000-50000RMB	News	Middle and high schools	Y	Y	Y	Y
1651	2021/11/19 22:43:46	84s	WeChat	N/A	114.105.194.236(Ma'anshan,Anhui)	mother	30years old and above	Y	Central China	male	3-8years old	Y	Two	Positive	Positive	Y	Social health insurance	20000-50000RMB	Communities and units	Bachelor degree	Y	N	Y	N
1652	2021/11/19 22:44:42	293s	WeChat	N/A	39.144.159.184(Chuzhou,Anhui)	father	30years old and above	N	Eastern China	female	3-8years old	N	One	Positive	Positive	Y	Social health insurance	0-20000RMB	Communities and units	Bachelor degree	Y	N	Y	N
1653	2021/11/19 22:46:03	98s	WeChat	N/A	114.98.58.155(Bozhou,Anhui)	mother	30years old and above	N	Central China	female	3-8years old	Y	Two	Positive	Positive	Y	Social health insurance	20000-50000RMB	News	Bachelor degree	Y	N	Y	Y
1654	2021/11/19 22:48:14	81s	WeChat	N/A	117.136.102.73(Hefei, Anhui)	father	30years old and above	Y	Central China	male	3-8years old	Y	One	Positive	Positive	Y	Social health insurance	20000-50000RMB	Communities and units	Bachelor degree	Y	N	Y	N
1655	2021/11/19 22:51:26	28s	WeChat	N/A	110.154.107.68(Kashgar, Xinjiang)	mother	30years old and above	Y	Central China	male	3-8years old	Y	Two	Hesitate	Hesitate	N	Commercial insurance	20000-50000RMB	School	Bachelor degree	Y	Y	Y	N
1656	2021/11/19 22:53:10	161s	WeChat	N/A	117.179.56.6(Heihe, Heilongjiang)	mother	30years old and above	N	Western China	male	13-17years old	Y	One	Positive	Positive	N	Social health insurance	0-20000RMB	Communities and units	Middle and high schools	Y	N	Y	Y
1657	2021/11/19 22:55:17	22s	WeChat	N/A	116.179.31.4(Jincheng, Shanxi)	mother	30years old and above	Y	Central China	male	3-8years old	Y	Two	Hesitate	Positive	Y	Social health insurance	50000-150000RMB	Network (including we-media, wechat moments, Weibo, etc.)	Bachelor degree	Y	Y	Y	Y
[truncated: 362 more rows]
